# Supplementary material for: Optimizing household survey methods to monitor the Sustainable Development Goals targets 6.1 and 6.2 on drinking water, sanitation and hygiene: A mixed-methods field-test in Belize
Source: PLoS One. 2017 Dec 7;12(12):e0189089. doi: 10.1371/journal.pone.0189089 (PMC5720699; doi:10.1371/journal.pone.0189089)
Supplement: S1 File — (XLSX) [file pone.0189089.s001.xlsx]

## Sheet: Sheet1
type	HH1	HH2	Ecoli	WQ2	WQ3	WQ4	WQ5A	WQ5B	WQ5C	WQ5D	WQ5E	WQ5F	WQ5X	WQ5Z	WQ5Q	WQ6	WQ8	WQ9	WQ10	WQ11	WQ11A	WQ12	WQ13	WQ14	EClevel
Household sample	1	1	5	Start water quality test	Yes	No										Household water test conducted	No		Bottled water	Yes	Yes, permision is granted	Source water test conducted	No		Moderate risk
Source sample	1	1	1	Start water quality test	Yes	No										Household water test conducted	No		Bottled water	Yes	Yes, permision is granted	Source water test conducted	No		Moderate risk
Household sample	1	4	1	Start water quality test	Yes	No										Household water test conducted	Yes	Yes			Yes, permision is granted	Source water test conducted	No		Moderate risk
Source sample	1	4	1	Start water quality test	Yes	No										Household water test conducted	Yes	Yes			Yes, permision is granted	Source water test conducted	No		Moderate risk
Household sample	1	5	1	Start water quality test	Yes	No										Household water test conducted	Yes	No: Other reason							Moderate risk
Household sample	1	7	1	Start water quality test	Yes	Yes				D						Household water test conducted	Yes	Yes			Yes, permision is granted	Source water test conducted	No		Moderate risk
Source sample	1	7	1	Start water quality test	Yes	Yes				D						Household water test conducted	Yes	Yes			Yes, permision is granted	Source water test conducted	No		Moderate risk
Source sample	1	8	1	Start water quality test	Yes	No										Household water test conducted	Yes	Yes			Yes, permision is granted	Source water test conducted	Yes	Blank water test conducted	Moderate risk
Household sample	1	8	1	Start water quality test	Yes	No										Household water test conducted	Yes	Yes			Yes, permision is granted	Source water test conducted	Yes	Blank water test conducted	Moderate risk
Source sample	1	12	1	Start water quality test	Yes	No										Household water test conducted	Yes	Yes			Yes, permision is granted	Source water test conducted	No		Moderate risk
Household sample	1	12	1	Start water quality test	Yes	No										Household water test conducted	Yes	Yes			Yes, permision is granted	Source water test conducted	No		Moderate risk
Household sample	1	14	1	Start water quality test	Yes	No										Household water test conducted	Yes	Yes			Yes, permision is granted	Source water test conducted	No		Moderate risk
Source sample	1	14	1	Start water quality test	Yes	No										Household water test conducted	Yes	Yes			Yes, permision is granted	Source water test conducted	No		Moderate risk
Household sample	1	15	1	Start water quality test	Yes	No										Household water test conducted	Yes	Yes			Yes, permision is granted	Source water test conducted	No		Moderate risk
Source sample	1	15	1	Start water quality test	Yes	No										Household water test conducted	Yes	Yes			Yes, permision is granted	Source water test conducted	No		Moderate risk
Household sample	1	16	1	Start water quality test	Yes	No										Household water test conducted	Yes	Yes			Yes, permision is granted	Source water test conducted	No		Moderate risk
Source sample	1	16	1	Start water quality test	Yes	No										Household water test conducted	Yes	Yes			Yes, permision is granted	Source water test conducted	No		Moderate risk
Household sample	1	17	1	Start water quality test	Yes	No										Household water test conducted	Yes	Yes			Yes, permision is granted	Source water test conducted	No		Moderate risk
Source sample	1	17	1	Start water quality test	Yes	No										Household water test conducted	Yes	Yes			Yes, permision is granted	Source water test conducted	No		Moderate risk
Household sample	1	22	1	Start water quality test	Yes	Yes	A	B								Household water test conducted	Yes	Yes			Yes, permision is granted	Source water test conducted	No		Moderate risk
Source sample	1	22	1	Start water quality test	Yes	Yes	A	B								Household water test conducted	Yes	Yes			Yes, permision is granted	Source water test conducted	No		Moderate risk
Source sample	1	23	1	Start water quality test	Yes	No										Household water test conducted	Yes	Yes			Yes, permision is granted	Source water test conducted	No		Moderate risk
Household sample	1	23	1	Start water quality test	Yes	No										Household water test conducted	Yes	Yes			Yes, permision is granted	Source water test conducted	No		Moderate risk
Source sample	1	24	1	Start water quality test	Yes	No										Household water test conducted	Yes	Yes			Yes, permision is granted	Source water test conducted	No		Moderate risk
Household sample	1	24	1	Start water quality test	Yes	No										Household water test conducted	Yes	Yes			Yes, permision is granted	Source water test conducted	No		Moderate risk
Household sample	1	25	1	Start water quality test	Yes	Yes	A									Household water test conducted	Yes	Yes			Yes, permision is granted	Source water test conducted	No		Moderate risk
Source sample	1	25	1	Start water quality test	Yes	Yes	A									Household water test conducted	Yes	Yes			Yes, permision is granted	Source water test conducted	No		Moderate risk
Household sample	1	26	1	Start water quality test	Yes	No										Household water test conducted	Yes	Yes			Yes, permision is granted	Source water test not conducted	No		Moderate risk
Source sample	1	27	1	Start water quality test	Yes	No										Household water test conducted	Yes	Yes			Yes, permision is granted	Source water test conducted	No		Moderate risk
Household sample	1	27	1	Start water quality test	Yes	No										Household water test conducted	Yes	Yes			Yes, permision is granted	Source water test conducted	No		Moderate risk
Household sample	1	29	1	Start water quality test	Yes	No										Household water test conducted	No		Piped into dwelling	Yes	Yes, permision is granted	Source water test conducted	No		Moderate risk
Source sample	1	29	1	Start water quality test	Yes	No										Household water test conducted	No		Piped into dwelling	Yes	Yes, permision is granted	Source water test conducted	No		Moderate risk
Source sample	2	1	1	Start water quality test	Yes	No										Household water test conducted	Yes	Yes			No, no permision is granted	Source water test conducted	No		Moderate risk
Household sample	2	1	1	Start water quality test	Yes	No										Household water test conducted	Yes	Yes			No, no permision is granted	Source water test conducted	No		Moderate risk
Source sample	2	6	1	Start water quality test	Yes	No										Household water test conducted	Yes	Yes			Yes, permision is granted	Source water test conducted	No		Moderate risk
Household sample	2	6	8	Start water quality test	Yes	No										Household water test conducted	Yes	Yes			Yes, permision is granted	Source water test conducted	No		Moderate risk
Household sample	2	9	1	Start water quality test	Yes	No										Household water test conducted	Yes	Yes			Yes, permision is granted	Source water test conducted	No		Moderate risk
Household sample	2	10	1	Start water quality test	Yes	Yes	A									Household water test conducted	Yes	Yes			Yes, permision is granted	Source water test conducted	No		Moderate risk
Source sample	2	10	1	Start water quality test	Yes	Yes	A									Household water test conducted	Yes	Yes			Yes, permision is granted	Source water test conducted	No		Moderate risk
Source sample	2	13	1	Start water quality test	Yes	No										Household water test conducted	Yes	Yes			Yes, permision is granted	Source water test conducted	Yes	Blank water test conducted	Moderate risk
Household sample	2	13	1	Start water quality test	Yes	No										Household water test conducted	Yes	Yes			Yes, permision is granted	Source water test conducted	Yes	Blank water test conducted	Moderate risk
Source sample	2	14	1	Start water quality test	Yes	No										Household water test conducted	Yes	Yes			Yes, permision is granted	Source water test conducted	No		Moderate risk
Household sample	2	14	1	Start water quality test	Yes	No										Household water test conducted	Yes	Yes			Yes, permision is granted	Source water test conducted	No		Moderate risk
Source sample	2	15	1	Start water quality test	Yes	No										Household water test conducted	Yes	Yes			Yes, permision is granted	Source water test conducted	No		Moderate risk
Household sample	2	15	1	Start water quality test	Yes	No										Household water test conducted	Yes	Yes			Yes, permision is granted	Source water test conducted	No		Moderate risk
Source sample	2	16	1	Start water quality test	Yes	No										Household water test conducted	Yes	Yes			Yes, permision is granted	Source water test conducted	No		Moderate risk
Household sample	2	16	1	Start water quality test	Yes	No										Household water test conducted	Yes	Yes			Yes, permision is granted	Source water test conducted	No		Moderate risk
Household sample	2	19	1	Start water quality test	Yes	No										Household water test conducted	Yes	Yes			Yes, permision is granted	Source water test conducted	No		Moderate risk
Source sample	2	19	1	Start water quality test	Yes	No										Household water test conducted	Yes	Yes			Yes, permision is granted	Source water test conducted	No		Moderate risk
Source sample	2	20	1	Start water quality test	Yes	Yes	A									Household water test conducted	Yes	Yes			Yes, permision is granted	Source water test conducted	No		Moderate risk
Household sample	2	20	1	Start water quality test	Yes	Yes	A									Household water test conducted	Yes	Yes			Yes, permision is granted	Source water test conducted	No		Moderate risk
Household sample	2	23	1	Start water quality test	Yes	No										Household water test conducted	Yes	Yes			Yes, permision is granted	Source water test conducted	No		Moderate risk
Source sample	2	23	1	Start water quality test	Yes	No										Household water test conducted	Yes	Yes			Yes, permision is granted	Source water test conducted	No		Moderate risk
Household sample	2	24	1	Start water quality test	Yes	Yes				D						Household water test conducted	Yes	No: Other reason							Moderate risk
Household sample	2	27	1	Start water quality test	Yes	No										Household water test conducted	Yes	Yes			Yes, permision is granted	Source water test conducted	No		Moderate risk
Source sample	2	27	1	Start water quality test	Yes	No										Household water test conducted	Yes	Yes			Yes, permision is granted	Source water test conducted	No		Moderate risk
Source sample	2	29	1	Start water quality test	Yes	Yes	A									Household water test conducted	Yes	Yes			Yes, permision is granted	Source water test conducted	No		Moderate risk
Household sample	2	29	1	Start water quality test	Yes	Yes	A									Household water test conducted	Yes	Yes			Yes, permision is granted	Source water test conducted	No		Moderate risk
Household sample	3	3	1	Start water quality test	Yes	No										Household water test conducted	Yes	Yes			Yes, permision is granted	Source water test conducted	Yes	Blank water test conducted	Moderate risk
Source sample	3	3	1	Start water quality test	Yes	No										Household water test conducted	Yes	Yes			Yes, permision is granted	Source water test conducted	Yes	Blank water test conducted	Moderate risk
Source sample	3	4	1	Start water quality test	Yes	No										Household water test conducted	Yes	Yes			Yes, permision is granted	Source water test conducted	No		Moderate risk
Household sample	3	4	1	Start water quality test	Yes	No										Household water test conducted	Yes	Yes			Yes, permision is granted	Source water test conducted	No		Moderate risk
Household sample	3	6	1	Start water quality test	Yes	No										Household water test conducted	Yes	Yes			Yes, permision is granted	Source water test conducted	No		Moderate risk
Source sample	3	6	1	Start water quality test	Yes	No										Household water test conducted	Yes	Yes			Yes, permision is granted	Source water test conducted	No		Moderate risk
Household sample	3	7	1	Start water quality test	Yes	Yes		B								Household water test conducted	Yes	Yes			Yes, permision is granted	Source water test conducted	No		Moderate risk
Source sample	3	7	1	Start water quality test	Yes	Yes		B								Household water test conducted	Yes	Yes			Yes, permision is granted	Source water test conducted	No		Moderate risk
Household sample	3	8	1	Start water quality test	Yes	No										Household water test conducted	Yes	Yes			No, no permision is granted	Source water test conducted	Yes	Blank water test conducted	Moderate risk
Source sample	3	8	1	Start water quality test	Yes	No										Household water test conducted	Yes	Yes			No, no permision is granted	Source water test conducted	Yes	Blank water test conducted	Moderate risk
Household sample	3	9	1																						Moderate risk
Source sample	3	10	1	Start water quality test	Yes	No										Household water test conducted	Yes	Yes			Yes, permision is granted	Source water test conducted	No		Moderate risk
Household sample	3	10	1	Start water quality test	Yes	No										Household water test conducted	Yes	Yes			Yes, permision is granted	Source water test conducted	No		Moderate risk
Source sample	3	11	1	Start water quality test	Yes	No										Household water test conducted	Yes	Yes			Yes, permision is granted	Source water test conducted	No		Moderate risk
Household sample	3	11	1	Start water quality test	Yes	No										Household water test conducted	Yes	Yes			Yes, permision is granted	Source water test conducted	No		Moderate risk
Source sample	3	14	1	Start water quality test	Yes	No										Household water test conducted	Yes	Yes			Yes, permision is granted	Source water test conducted	No		Moderate risk
Household sample	3	14	1	Start water quality test	Yes	No										Household water test conducted	Yes	Yes			Yes, permision is granted	Source water test conducted	No		Moderate risk
Source sample	3	15	1	Start water quality test	Yes	No										Household water test conducted	Yes	Yes			Yes, permision is granted	Source water test conducted	No		Moderate risk
Household sample	3	15	1	Start water quality test	Yes	No										Household water test conducted	Yes	Yes			Yes, permision is granted	Source water test conducted	No		Moderate risk
Source sample	3	17	3	Start water quality test	Yes	No										Household water test conducted	Yes	Yes			Yes, permision is granted	Source water test conducted	No		Moderate risk
Household sample	3	17	1	Start water quality test	Yes	No										Household water test conducted	Yes	Yes			Yes, permision is granted	Source water test conducted	No		Moderate risk
Household sample	3	18	1	Start water quality test	Yes	No										Household water test conducted	Yes	Yes			Yes, permision is granted	Source water test conducted	Yes	Blank water test conducted	Moderate risk
Source sample	3	18	1	Start water quality test	Yes	No										Household water test conducted	Yes	Yes			Yes, permision is granted	Source water test conducted	Yes	Blank water test conducted	Moderate risk
Source sample	3	19	1	Start water quality test	Yes	No										Household water test conducted	Yes	Yes			Yes, permision is granted	Source water test conducted	No		Moderate risk
Household sample	3	19	1	Start water quality test	Yes	No										Household water test conducted	Yes	Yes			Yes, permision is granted	Source water test conducted	No		Moderate risk
Household sample	3	21	1	Start water quality test	Yes	No										Household water test conducted	Yes	Yes			Yes, permision is granted	Source water test conducted	No		Moderate risk
Source sample	3	21	1	Start water quality test	Yes	No										Household water test conducted	Yes	Yes			Yes, permision is granted	Source water test conducted	No		Moderate risk
Household sample	3	22	1	Start water quality test	Yes	No										Household water test conducted	Yes	Yes			No, no permision is granted	Source water test conducted	No		Moderate risk
Source sample	3	22	1	Start water quality test	Yes	No										Household water test conducted	Yes	Yes			No, no permision is granted	Source water test conducted	No		Moderate risk
Household sample	3	23		Start water quality test	Yes	No										Household water test conducted	Yes	Yes			Yes, permision is granted	Source water test conducted	No
Source sample	3	23	1	Start water quality test	Yes	No										Household water test conducted	Yes	Yes			Yes, permision is granted	Source water test conducted	No		Moderate risk
Source sample	3	24	1	Start water quality test	Yes	No										Household water test conducted	Yes	Yes			Yes, permision is granted	Source water test conducted	No		Moderate risk
Household sample	3	24	1	Start water quality test	Yes	No										Household water test conducted	Yes	Yes			Yes, permision is granted	Source water test conducted	No		Moderate risk
Household sample	3	25	1	Start water quality test	Yes	No										Household water test conducted	Yes	Yes			Yes, permision is granted	Source water test conducted	No		Moderate risk
Source sample	3	25	1	Start water quality test	Yes	No										Household water test conducted	Yes	Yes			Yes, permision is granted	Source water test conducted	No		Moderate risk
Source sample	3	27	1	Start water quality test	Yes	No										Household water test conducted	Yes	Yes			Yes, permision is granted	Source water test conducted	No		Moderate risk
Household sample	3	27	29	Start water quality test	Yes	No										Household water test conducted	Yes	Yes			Yes, permision is granted	Source water test conducted	No		High risk
Household sample	3	28	1	Start water quality test	Yes	No										Household water test conducted	Yes	No: Other reason							Moderate risk
Source sample	3	29	1	Start water quality test	Yes	No										Household water test conducted	Yes	Yes			Yes, permision is granted	Source water test conducted	No		Moderate risk
Household sample	3	29	1	Start water quality test	Yes	No										Household water test conducted	Yes	Yes			Yes, permision is granted	Source water test conducted	No		Moderate risk
Household sample	3	30	1	Start water quality test	Yes	Yes							X			Household water test conducted	Yes	Yes			No, no permision is granted	Source water test conducted	No		Moderate risk
Source sample	3	30	1	Start water quality test	Yes	Yes							X			Household water test conducted	Yes	Yes			No, no permision is granted	Source water test conducted	No		Moderate risk
Household sample	4	1
Household sample	4	4	1	Start water quality test	Yes	Yes	A									Household water test conducted	Yes	No: Other reason							Moderate risk
Source sample	4	5	1	Start water quality test	Yes	No										Household water test conducted	Yes	Yes			Yes, permision is granted	Source water test conducted	No		Moderate risk
Household sample	4	5	1	Start water quality test	Yes	No										Household water test conducted	Yes	Yes			Yes, permision is granted	Source water test conducted	No		Moderate risk
Source sample	4	6	1	Start water quality test	Yes	No										Household water test conducted	Yes	Yes			Yes, permision is granted	Source water test conducted	No		Moderate risk
Household sample	4	6	1	Start water quality test	Yes	No										Household water test conducted	Yes	Yes			Yes, permision is granted	Source water test conducted	No		Moderate risk
Household sample	4	7	1	Start water quality test	Yes	No										Household water test conducted	Yes	Yes			Yes, permision is granted	Source water test conducted	No		Moderate risk
Source sample	4	7	1	Start water quality test	Yes	No										Household water test conducted	Yes	Yes			Yes, permision is granted	Source water test conducted	No		Moderate risk
Source sample	4	9	1	Start water quality test	Yes	No										Household water test conducted	Yes	Yes			Yes, permision is granted	Source water test conducted	No		Moderate risk
Household sample	4	11	1	Start water quality test	Yes	No										Household water test conducted	Yes	Yes			Yes, permision is granted	Source water test conducted	No		Moderate risk
Source sample	4	11	1	Start water quality test	Yes	No										Household water test conducted	Yes	Yes			Yes, permision is granted	Source water test conducted	No		Moderate risk
Household sample	4	13	1	Start water quality test	Yes	No										Household water test conducted	Yes	Yes			Yes, permision is granted	Source water test conducted	Yes	Blank water test conducted	Moderate risk
Source sample	4	13	1	Start water quality test	Yes	No										Household water test conducted	Yes	Yes			Yes, permision is granted	Source water test conducted	Yes	Blank water test conducted	Moderate risk
Source sample	4	14	1	Start water quality test	Yes	No										Household water test conducted	Yes	Yes			Yes, permision is granted	Source water test conducted	No		Moderate risk
Household sample	4	14	1	Start water quality test	Yes	No										Household water test conducted	Yes	Yes			Yes, permision is granted	Source water test conducted	No		Moderate risk
Household sample	4	15	1	Start water quality test	Yes	No										Household water test conducted	Yes	Yes			Yes, permision is granted	Source water test conducted	No		Moderate risk
Source sample	4	15	1	Start water quality test	Yes	No										Household water test conducted	Yes	Yes			Yes, permision is granted	Source water test conducted	No		Moderate risk
Household sample	4	18	1	Start water quality test	Yes	No										Household water test conducted	Yes	Yes			Yes, permision is granted	Source water test conducted	Yes	Blank water test conducted	Moderate risk
Source sample	4	18	1	Start water quality test	Yes	No										Household water test conducted	Yes	Yes			Yes, permision is granted	Source water test conducted	Yes	Blank water test conducted	Moderate risk
Source sample	4	21	1	Start water quality test	Yes	No										Household water test conducted	Yes	Yes			Yes, permision is granted	Source water test conducted	No		Moderate risk
Household sample	4	21	1	Start water quality test	Yes	No										Household water test conducted	Yes	Yes			Yes, permision is granted	Source water test conducted	No		Moderate risk
Household sample	4	22	8	Start water quality test	Yes	No										Household water test conducted	Yes	Yes			Yes, permision is granted	Source water test conducted	No		Moderate risk
Source sample	4	22	17	Start water quality test	Yes	No										Household water test conducted	Yes	Yes			Yes, permision is granted	Source water test conducted	No		High risk
Source sample	4	24	1	Start water quality test	Yes	No										Household water test conducted	Yes	Yes			Yes, permision is granted	Source water test conducted	No		Moderate risk
Household sample	4	25	2	Start water quality test	Yes	No										Household water test conducted	Yes	Yes			Yes, permision is granted	Source water test conducted	No		Moderate risk
Source sample	4	25	1	Start water quality test	Yes	No										Household water test conducted	Yes	Yes			Yes, permision is granted	Source water test conducted	No		Moderate risk
Household sample	4	26	1	Start water quality test	Yes	No										Household water test conducted	Yes	Yes			Yes, permision is granted	Source water test conducted	No		Moderate risk
Household sample	5	1	5	Start water quality test	Yes	No										Household water test conducted	Yes	No: Water source too far							Moderate risk
Source sample	5	3	1	Start water quality test	Yes	No										Household water test conducted	Yes	Yes			Yes, permision is granted	Source water test conducted	Yes	Blank water test conducted	Moderate risk
Household sample	5	3	1	Start water quality test	Yes	No										Household water test conducted	Yes	Yes			Yes, permision is granted	Source water test conducted	Yes	Blank water test conducted	Moderate risk
Source sample	5	4	1	Start water quality test	Yes	No										Household water test conducted	Yes	Yes			Yes, permision is granted	Source water test conducted	No		Moderate risk
Household sample	5	4	1	Start water quality test	Yes	No										Household water test conducted	Yes	Yes			Yes, permision is granted	Source water test conducted	No		Moderate risk
Household sample	5	5	1	Start water quality test	Yes	No										Household water test conducted	Yes	Yes			Yes, permision is granted	Source water test conducted	No		Moderate risk
Source sample	5	5	1	Start water quality test	Yes	No										Household water test conducted	Yes	Yes			Yes, permision is granted	Source water test conducted	No		Moderate risk
Household sample	5	7	1	Start water quality test	Yes	No										Household water test conducted	Yes	Yes			Yes, permision is granted	Source water test conducted	No		Moderate risk
Source sample	5	7	1	Start water quality test	Yes	No										Household water test conducted	Yes	Yes			Yes, permision is granted	Source water test conducted	No		Moderate risk
Household sample	5	8	1	Start water quality test	Yes	No										Household water test conducted	No		Piped into dwelling	Yes	Yes, permision is granted	Source water test conducted	Yes	Blank water test conducted	Moderate risk
Source sample	5	8	1	Start water quality test	Yes	No										Household water test conducted	No		Piped into dwelling	Yes	Yes, permision is granted	Source water test conducted	Yes	Blank water test conducted	Moderate risk
Source sample	5	9	1	Start water quality test	Yes	No										Household water test conducted	Yes	Yes			Yes, permision is granted	Source water test conducted	No		Moderate risk
Household sample	5	9	1	Start water quality test	Yes	No										Household water test conducted	Yes	Yes			Yes, permision is granted	Source water test conducted	No		Moderate risk
Household sample	5	10	1	Start water quality test	Yes	No										Household water test conducted	Yes	Yes			No, no permision is granted	Source water test conducted	No		Moderate risk
Source sample	5	10	1	Start water quality test	Yes	No										Household water test conducted	Yes	Yes			No, no permision is granted	Source water test conducted	No		Moderate risk
Source sample	5	10	1	Start water quality test	Yes	No										Household water test conducted	Yes	Yes			No, no permision is granted	Source water test conducted	No		Moderate risk
Source sample	5	11	1	Start water quality test	Yes	No										Household water test conducted	Yes	Yes			Yes, permision is granted	Source water test conducted	No		Moderate risk
Household sample	5	11	1	Start water quality test	Yes	No										Household water test conducted	Yes	Yes			Yes, permision is granted	Source water test conducted	No		Moderate risk
Household sample	5	12	1	Start water quality test	Yes	No										Household water test conducted	Yes	No: Unable to access source							Moderate risk
Household sample	5	13	6	Start water quality test	Yes	Yes	A									Household water test conducted	Yes	Yes			Yes, permision is granted	Source water test conducted	Yes	Blank water test conducted	Moderate risk
Source sample	5	13	1	Start water quality test	Yes	Yes	A									Household water test conducted	Yes	Yes			Yes, permision is granted	Source water test conducted	Yes	Blank water test conducted	Moderate risk
Source sample	5	14	1	Start water quality test	Yes	No										Household water test conducted	Yes	Yes			Yes, permision is granted	Source water test conducted	No		Moderate risk
Household sample	5	14	1	Start water quality test	Yes	No										Household water test conducted	Yes	Yes			Yes, permision is granted	Source water test conducted	No		Moderate risk
Source sample	5	15	1	Start water quality test	Yes	No										Household water test conducted	Yes	Yes			Yes, permision is granted	Source water test conducted	No		Moderate risk
Household sample	5	15	1	Start water quality test	Yes	No										Household water test conducted	Yes	Yes			Yes, permision is granted	Source water test conducted	No		Moderate risk
Source sample	5	16	1	Start water quality test	Yes	No										Household water test conducted	Yes	Yes			Yes, permision is granted	Source water test conducted	No		Moderate risk
Household sample	5	16	1	Start water quality test	Yes	No										Household water test conducted	Yes	Yes			Yes, permision is granted	Source water test conducted	No		Moderate risk
Source sample	5	17	1	Start water quality test	Yes	No										Household water test conducted	Yes	Yes			Yes, permision is granted	Source water test conducted	No		Moderate risk
Household sample	5	17	1	Start water quality test	Yes	No										Household water test conducted	Yes	Yes			Yes, permision is granted	Source water test conducted	No		Moderate risk
Household sample	5	18	1	Start water quality test	Yes	No										Household water test conducted	Yes	Yes			No, no permision is granted	Source water test conducted	Yes	Blank water test conducted	Moderate risk
Source sample	5	18	1	Start water quality test	Yes	No										Household water test conducted	Yes	Yes			No, no permision is granted	Source water test conducted	Yes	Blank water test conducted	Moderate risk
Source sample	5	19	1	Start water quality test	Yes	No										Household water test conducted	Yes	Yes			Yes, permision is granted	Source water test conducted	No		Moderate risk
Household sample	5	19	1	Start water quality test	Yes	No										Household water test conducted	Yes	Yes			Yes, permision is granted	Source water test conducted	No		Moderate risk
Household sample	5	20	1	Start water quality test	Yes	No										Household water test conducted	Yes	Yes			Yes, permision is granted	Source water test conducted	No		Moderate risk
Source sample	5	20	1	Start water quality test	Yes	No										Household water test conducted	Yes	Yes			Yes, permision is granted	Source water test conducted	No		Moderate risk
Source sample	5	21	1	Start water quality test	Yes	No										Household water test conducted	Yes	Yes			No, no permision is granted	Source water test conducted	No		Moderate risk
Household sample	5	21	1	Start water quality test	Yes	No										Household water test conducted	Yes	Yes			No, no permision is granted	Source water test conducted	No		Moderate risk
Household sample	5	23	38	Start water quality test	Yes	No										Household water test conducted	Yes	Yes			No, no permision is granted	Source water test conducted	No		High risk
Source sample	5	23	1	Start water quality test	Yes	No										Household water test conducted	Yes	Yes			No, no permision is granted	Source water test conducted	No		Moderate risk
Source sample	5	24	1	Start water quality test	Yes	No										Household water test conducted	Yes	Yes			Yes, permision is granted	Source water test conducted	No		Moderate risk
Household sample	5	24	1	Start water quality test	Yes	No										Household water test conducted	Yes	Yes			Yes, permision is granted	Source water test conducted	No		Moderate risk
Source sample	5	25	1	Start water quality test	Yes	No										Household water test conducted	No		Sachet water	Yes	Yes, permision is granted	Source water test conducted	No		Moderate risk
Household sample	5	25	1	Start water quality test	Yes	No										Household water test conducted	No		Sachet water	Yes	Yes, permision is granted	Source water test conducted	No		Moderate risk
Source sample	5	26	1	Start water quality test	Yes	Yes		B								Household water test conducted	Yes	Yes			No, no permision is granted	Source water test conducted	No		Moderate risk
Household sample	5	26	80	Start water quality test	Yes	Yes		B								Household water test conducted	Yes	Yes			No, no permision is granted	Source water test conducted	No		High risk
Household sample	5	27		Start water quality test	Yes	No										Household water test conducted	Yes	Yes			Yes, permision is granted	Source water test conducted	No
Source sample	5	27	1	Start water quality test	Yes	No										Household water test conducted	Yes	Yes			Yes, permision is granted	Source water test conducted	No		Moderate risk
Source sample	5	28	95	Start water quality test	Yes	No										Household water test conducted	Yes	Yes			Yes, permision is granted	Source water test conducted	Yes	Blank water test conducted	Very high risk
Household sample	5	28	95	Start water quality test	Yes	No										Household water test conducted	Yes	Yes			Yes, permision is granted	Source water test conducted	Yes	Blank water test conducted	Very high risk
Household sample	5	29	1	Start water quality test	Yes	No										Household water test conducted	Yes	Yes			No, no permision is granted	Source water test conducted	No		Moderate risk
Source sample	5	29	1	Start water quality test	Yes	No										Household water test conducted	Yes	Yes			No, no permision is granted	Source water test conducted	No		Moderate risk
Source sample	5	29		Start water quality test	Yes	No										Household water test conducted	Yes	Yes			No, no permision is granted	Source water test conducted	No
Household sample	5	30	1	Start water quality test	Yes	No										Household water test conducted	Yes	Yes			Yes, permision is granted	Source water test conducted	No		Moderate risk
Source sample	5	30	1	Start water quality test	Yes	No										Household water test conducted	Yes	Yes			Yes, permision is granted	Source water test conducted	No		Moderate risk
Source sample	6	1	1	Start water quality test	Yes	No										Household water test conducted	Yes	Yes			No, no permision is granted	Source water test conducted	No		Moderate risk
Household sample	6	1	1	Start water quality test	Yes	No										Household water test conducted	Yes	Yes			No, no permision is granted	Source water test conducted	No		Moderate risk
Source sample	6	3	1	Start water quality test	Yes	No										Household water test conducted	Yes	Yes			Yes, permision is granted	Source water test conducted	Yes	Blank water test conducted	Moderate risk
Household sample	6	3	1	Start water quality test	Yes	No										Household water test conducted	Yes	Yes			Yes, permision is granted	Source water test conducted	Yes	Blank water test conducted	Moderate risk
Household sample	6	5	0.5	Start water quality test	Yes	Yes	A									Household water test conducted	Yes	No: Unable to access source							.5
Source sample	6	5	1	Start water quality test	Yes	Yes	A									Household water test conducted	Yes	No: Unable to access source							Moderate risk
Household sample	6	6	1	Start water quality test	Yes	No										Household water test conducted	Yes	Yes			Yes, permision is granted	Source water test conducted	No		Moderate risk
Source sample	6	6	1	Start water quality test	Yes	No										Household water test conducted	Yes	Yes			Yes, permision is granted	Source water test conducted	No		Moderate risk
Source sample	6	7	2	Start water quality test	Yes	No										Household water test conducted	Yes	Yes			Yes, permision is granted	Source water test conducted	No		Moderate risk
Household sample	6	7	8	Start water quality test	Yes	No										Household water test conducted	Yes	Yes			Yes, permision is granted	Source water test conducted	No		Moderate risk
Source sample	6	8	1	Start water quality test	Yes	Yes	A									Household water test conducted	Yes	Yes			Yes, permision is granted	Source water test conducted	Yes	Blank water test conducted	Moderate risk
Household sample	6	8	1	Start water quality test	Yes	Yes	A									Household water test conducted	Yes	Yes			Yes, permision is granted	Source water test conducted	Yes	Blank water test conducted	Moderate risk
Household sample	6	10	1	Start water quality test	Yes	No										Household water test conducted	Yes	Yes			Yes, permision is granted	Source water test conducted	No		Moderate risk
Source sample	6	10		Start water quality test	Yes	No										Household water test conducted	Yes	Yes			Yes, permision is granted	Source water test conducted	No
Household sample	6	11	1	Start water quality test	Yes	No										Household water test conducted	Yes	Yes			Yes, permision is granted	Source water test conducted	No		Moderate risk
Source sample	6	11		Start water quality test	Yes	No										Household water test conducted	Yes	Yes			Yes, permision is granted	Source water test conducted	No
Household sample	6	14	1	Start water quality test	Yes	No										Household water test conducted	Yes	Yes			Yes, permision is granted	Source water test conducted	No		Moderate risk
Source sample	6	14	1	Start water quality test	Yes	No										Household water test conducted	Yes	Yes			Yes, permision is granted	Source water test conducted	No		Moderate risk
Source sample	6	15	1	Start water quality test	Yes	No										Household water test conducted	Yes	Yes			Yes, permision is granted	Source water test conducted	No		Moderate risk
Household sample	6	15	1	Start water quality test	Yes	No										Household water test conducted	Yes	Yes			Yes, permision is granted	Source water test conducted	No		Moderate risk
Household sample	6	16	1	Start water quality test	Yes	No										Household water test conducted	Yes	Yes			Yes, permision is granted	Source water test conducted	No		Moderate risk
Source sample	6	16	1	Start water quality test	Yes	No										Household water test conducted	Yes	Yes			Yes, permision is granted	Source water test conducted	No		Moderate risk
Source sample	6	18	1	Start water quality test	Yes	No										Household water test conducted	Yes	Yes			Yes, permision is granted	Source water test conducted	Yes	Blank water test conducted	Moderate risk
Household sample	6	18	1	Start water quality test	Yes	No										Household water test conducted	Yes	Yes			Yes, permision is granted	Source water test conducted	Yes	Blank water test conducted	Moderate risk
Source sample	6	20	1	Start water quality test	Yes	No										Household water test conducted	Yes	Yes			Yes, permision is granted	Source water test conducted	No		Moderate risk
Household sample	6	20	1	Start water quality test	Yes	No										Household water test conducted	Yes	Yes			Yes, permision is granted	Source water test conducted	No		Moderate risk
Source sample	6	21	1	Start water quality test	Yes	No										Household water test conducted	Yes	Yes			Yes, permision is granted	Source water test conducted	No		Moderate risk
Household sample	6	21		Start water quality test	Yes	No										Household water test conducted	Yes	Yes			Yes, permision is granted	Source water test conducted	No
Household sample	6	26	1	Start water quality test	Yes	Yes	A									Household water test not conducted	Yes	Yes			Yes, permision is granted	Source water test conducted	No		Moderate risk
Source sample	6	26	1	Start water quality test	Yes	Yes	A									Household water test not conducted	Yes	Yes			Yes, permision is granted	Source water test conducted	No		Moderate risk
Household sample	6	30	1	Start water quality test	Yes	Yes	A									Household water test conducted	Yes	Yes			Yes, permision is granted	Source water test conducted	No		Moderate risk
Source sample	6	30	1	Start water quality test	Yes	Yes	A									Household water test conducted	Yes	Yes			Yes, permision is granted	Source water test conducted	No		Moderate risk
Source sample	7	1	25	Start water quality test	Yes	No										Household water test conducted	Yes	Yes			Yes, permision is granted	Source water test conducted	No		High risk
Household sample	7	1	6	Start water quality test	Yes	No										Household water test conducted	Yes	Yes			Yes, permision is granted	Source water test conducted	No		Moderate risk
Household sample	7	3	1	Start water quality test	Yes	Yes		B								Household water test conducted	Yes	Yes			Yes, permision is granted	Source water test conducted	Yes	Blank water test conducted	Moderate risk
Household sample	7	4	95	Start water quality test	Yes	No										Household water test conducted	Yes	Yes			Yes, permision is granted	Source water test conducted	No		Very high risk
Source sample	7	4	1	Start water quality test	Yes	No										Household water test conducted	Yes	Yes			Yes, permision is granted	Source water test conducted	No		Moderate risk
Household sample	7	5	1	Start water quality test	Yes	No										Household water test conducted	Yes	Yes			Yes, permision is granted	Source water test conducted	No		Moderate risk
Source sample	7	5	1	Start water quality test	Yes	No										Household water test conducted	Yes	Yes			Yes, permision is granted	Source water test conducted	No		Moderate risk
Household sample	7	6	1	Start water quality test	Yes	No										Household water test conducted	Yes	Yes			Yes, permision is granted	Source water test conducted	No		Moderate risk
Source sample	7	6	1	Start water quality test	Yes	No										Household water test conducted	Yes	Yes			Yes, permision is granted	Source water test conducted	No		Moderate risk
Household sample	7	7	1	Start water quality test	Yes	No										Household water test conducted	Yes	Yes			Yes, permision is granted	Source water test not conducted	No		Moderate risk
Household sample	7	9	35	Start water quality test	Yes	No										Household water test conducted	Yes	Yes			Yes, permision is granted	Source water test conducted	No		High risk
Source sample	7	9	95	Start water quality test	Yes	No										Household water test conducted	Yes	Yes			Yes, permision is granted	Source water test conducted	No		Very high risk
Household sample	7	10	95	Start water quality test	Yes	No										Household water test conducted	Yes	Yes			Yes, permision is granted	Source water test conducted	No		Very high risk
Source sample	7	10	1	Start water quality test	Yes	No										Household water test conducted	Yes	Yes			Yes, permision is granted	Source water test conducted	No		Moderate risk
Household sample	7	11	95	Start water quality test	Yes	Yes							X			Household water test conducted	Yes	No: Water source too far							Very high risk
Source sample	7	12	1	Start water quality test	Yes	Yes	A									Household water test conducted	Yes	Yes			Yes, permision is granted	Source water test conducted	No		Moderate risk
Household sample	7	12	4	Start water quality test	Yes	Yes	A									Household water test conducted	Yes	Yes			Yes, permision is granted	Source water test conducted	No		Moderate risk
Source sample	7	15	1	Start water quality test	Yes	Yes	A									Household water test conducted	Yes	Yes			Yes, permision is granted	Source water test conducted	No		Moderate risk
Household sample	7	15	4	Start water quality test	Yes	Yes	A									Household water test conducted	Yes	Yes			Yes, permision is granted	Source water test conducted	No		Moderate risk
Source sample	7	16	1	Start water quality test	Yes	No										Household water test conducted	Yes	Yes			Yes, permision is granted	Source water test conducted	No		Moderate risk
Household sample	7	16	1	Start water quality test	Yes	No										Household water test conducted	Yes	Yes			Yes, permision is granted	Source water test conducted	No		Moderate risk
Household sample	7	17	1	Start water quality test	Yes	No										Household water test conducted	Yes	Yes			Yes, permision is granted	Source water test conducted	No		Moderate risk
Source sample	7	17	1	Start water quality test	Yes	No										Household water test conducted	Yes	Yes			Yes, permision is granted	Source water test conducted	No		Moderate risk
Household sample	7	18	6	Start water quality test	Yes	No										Household water test conducted	Yes	Yes			Yes, permision is granted	Source water test conducted	Yes	Blank water test conducted	Moderate risk
Source sample	7	18	1	Start water quality test	Yes	No										Household water test conducted	Yes	Yes			Yes, permision is granted	Source water test conducted	Yes	Blank water test conducted	Moderate risk
Source sample	7	20	1	Start water quality test	Yes	Yes	A	B								Household water test conducted	Yes	Yes			Yes, permision is granted	Source water test conducted	No		Moderate risk
Household sample	7	20	3	Start water quality test	Yes	Yes	A	B								Household water test conducted	Yes	Yes			Yes, permision is granted	Source water test conducted	No		Moderate risk
Household sample	7	21	1	Start water quality test	Yes	No										Household water test conducted	Yes	Yes			Yes, permision is granted	Source water test conducted	No		Moderate risk
Source sample	7	21	1	Start water quality test	Yes	No										Household water test conducted	Yes	Yes			Yes, permision is granted	Source water test conducted	No		Moderate risk
Source sample	7	22		Start water quality test	Yes	Yes	A									Household water test conducted	Yes	Yes			Yes, permision is granted	Source water test conducted	No
Household sample	7	22	1	Start water quality test	Yes	Yes	A									Household water test conducted	Yes	Yes			Yes, permision is granted	Source water test conducted	No		Moderate risk
Source sample	7	23	1	Start water quality test	Yes	No										Household water test conducted	Yes	Yes			Yes, permision is granted	Source water test conducted	No		Moderate risk
Household sample	7	23	1	Start water quality test	Yes	No										Household water test conducted	Yes	Yes			Yes, permision is granted	Source water test conducted	No		Moderate risk
Source sample	7	24	1	Start water quality test	Yes	Yes	A									Household water test conducted	Yes	Yes			Yes, permision is granted	Source water test conducted	No		Moderate risk
Household sample	7	24	1	Start water quality test	Yes	Yes	A									Household water test conducted	Yes	Yes			Yes, permision is granted	Source water test conducted	No		Moderate risk
Household sample	7	26	95	Start water quality test	Yes	Yes			C							Household water test conducted	Yes	Yes			No, no permision is granted	Source water test not conducted	No		Very high risk
Household sample	7	27	6	Start water quality test	Yes	Yes	A									Household water test conducted	Yes	Yes			Yes, permision is granted	Source water test conducted	No		Moderate risk
Source sample	7	27	95	Start water quality test	Yes	Yes	A									Household water test conducted	Yes	Yes			Yes, permision is granted	Source water test conducted	No		Very high risk
Household sample	7	28		Start water quality test	Yes	No										Household water test conducted	Yes	Yes			Yes, permision is granted	Source water test not conducted	Yes	Blank water test not conducted
Source sample	7	29	1	Start water quality test	Yes	No										Household water test conducted	Yes	Yes			Yes, permision is granted	Source water test conducted	No		Moderate risk
Household sample	7	29	1	Start water quality test	Yes	No										Household water test conducted	Yes	Yes			Yes, permision is granted	Source water test conducted	No		Moderate risk
Household sample	7	30	14	Start water quality test	Yes	No										Household water test conducted	Yes	No: Unable to access source							High risk
Household sample	8	2	1	Start water quality test	Yes	No										Household water test conducted	Yes	Yes			No, no permision is granted	Source water test conducted	No		Moderate risk
Household sample	8	2		Start water quality test	Yes	No										Household water test conducted	Yes	Yes			No, no permision is granted	Source water test conducted	No
Source sample	8	2	1	Start water quality test	Yes	No										Household water test conducted	Yes	Yes			No, no permision is granted	Source water test conducted	No		Moderate risk
Household sample	8	3	39	Start water quality test	Yes	No										Household water test conducted	Yes	Yes			Yes, permision is granted	Source water test conducted	Yes	Blank water test conducted	High risk
Source sample	8	3		Start water quality test	Yes	No										Household water test conducted	Yes	Yes			Yes, permision is granted	Source water test conducted	Yes	Blank water test conducted
Source sample	8	4		Start water quality test	Yes	No										Household water test conducted	Yes	Yes			Yes, permision is granted	Source water test conducted	No
Household sample	8	4	1	Start water quality test	Yes	No										Household water test conducted	Yes	Yes			Yes, permision is granted	Source water test conducted	No		Moderate risk
Source sample	8	5	1	Start water quality test	Yes	No										Household water test conducted	Yes	Yes			Yes, permision is granted	Source water test conducted	No		Moderate risk
Household sample	8	5	1	Start water quality test	Yes	No										Household water test conducted	Yes	Yes			Yes, permision is granted	Source water test conducted	No		Moderate risk
Household sample	8	7	6	Start water quality test	Yes	No										Household water test conducted	Yes	Yes			Yes, permision is granted	Source water test conducted	No		Moderate risk
Source sample	8	7	1	Start water quality test	Yes	No										Household water test conducted	Yes	Yes			Yes, permision is granted	Source water test conducted	No		Moderate risk
Source sample	8	9	36	Start water quality test	Yes	Yes	A	B								Household water test conducted	Yes	Yes			Yes, permision is granted	Source water test conducted	No		High risk
Household sample	8	9	13	Start water quality test	Yes	Yes	A	B								Household water test conducted	Yes	Yes			Yes, permision is granted	Source water test conducted	No		High risk
Household sample	8	10	1	Start water quality test	Yes	No										Household water test conducted	Yes	Yes			Yes, permision is granted	Source water test conducted	No		Moderate risk
Source sample	8	10	1	Start water quality test	Yes	No										Household water test conducted	Yes	Yes			Yes, permision is granted	Source water test conducted	No		Moderate risk
Household sample	8	12	1	Start water quality test	Yes	No										Household water test conducted	Yes	Yes			Yes, permision is granted	Source water test not conducted	No		Moderate risk
Source sample	8	13	1	Start water quality test	Yes	No										Household water test conducted	Yes	Yes			Yes, permision is granted	Source water test conducted	Yes	Blank water test conducted	Moderate risk
Household sample	8	13	95	Start water quality test	Yes	No										Household water test conducted	Yes	Yes			Yes, permision is granted	Source water test conducted	Yes	Blank water test conducted	Very high risk
Source sample	8	16	10	Start water quality test	Yes	No										Household water test conducted	Yes	Yes			Yes, permision is granted	Source water test conducted	No		Moderate risk
Household sample	8	16	15	Start water quality test	Yes	No										Household water test conducted	Yes	Yes			Yes, permision is granted	Source water test conducted	No		High risk
Household sample	8	17	3	Start water quality test	Yes	No										Household water test conducted	Yes	No: Unable to access source							Moderate risk
Source sample	8	18	1	Start water quality test	Yes	No										Household water test conducted	Yes	Yes			Yes, permision is granted	Source water test conducted	Yes	Blank water test conducted	Moderate risk
Household sample	8	18	2	Start water quality test	Yes	No										Household water test conducted	Yes	Yes			Yes, permision is granted	Source water test conducted	Yes	Blank water test conducted	Moderate risk
Household sample	8	21	1	Start water quality test	Yes	No										Household water test conducted	Yes	No: Other reason							Moderate risk
Household sample	8	22	1	Start water quality test	Yes	No										Household water test conducted	Yes	Yes			No, no permision is granted	Source water test conducted	No		Moderate risk
Source sample	8	22	1	Start water quality test	Yes	No										Household water test conducted	Yes	Yes			No, no permision is granted	Source water test conducted	No		Moderate risk
Source sample	8	23	1	Start water quality test	Yes	No										Household water test conducted	Yes	Yes			Yes, permision is granted	Source water test conducted	No		Moderate risk
Household sample	8	23	1	Start water quality test	Yes	No										Household water test conducted	Yes	Yes			Yes, permision is granted	Source water test conducted	No		Moderate risk
Household sample	8	24	1	Start water quality test	Yes	No										Household water test conducted	Yes	Yes			Yes, permision is granted	Source water test conducted	No		Moderate risk
Source sample	8	24	1	Start water quality test	Yes	No										Household water test conducted	Yes	Yes			Yes, permision is granted	Source water test conducted	No		Moderate risk
Source sample	8	26	1	Start water quality test	Yes	No										Household water test conducted	Yes	Yes			Yes, permision is granted	Source water test conducted	No		Moderate risk
Household sample	8	26	1	Start water quality test	Yes	No										Household water test conducted	Yes	Yes			Yes, permision is granted	Source water test conducted	No		Moderate risk
Household sample	8	27	1	Start water quality test	Yes	No										Household water test conducted	Yes	No: Other reason							Moderate risk
Household sample	8	29	1	Start water quality test	Yes	Yes	A									Household water test conducted	Yes	Yes			Yes, permision is granted	Source water test conducted	No		Moderate risk
Source sample	8	29	1	Start water quality test	Yes	Yes	A									Household water test conducted	Yes	Yes			Yes, permision is granted	Source water test conducted	No		Moderate risk
Source sample	9	1	1	Start water quality test	Yes	Yes	A									Household water test conducted	Yes	Yes			Yes, permision is granted	Source water test conducted	No		Moderate risk
Household sample	9	1	1	Start water quality test	Yes	Yes	A									Household water test conducted	Yes	Yes			Yes, permision is granted	Source water test conducted	No		Moderate risk
Household sample	9	3	1	Start water quality test	Yes	No										Household water test conducted	Yes	Yes			No, no permision is granted	Source water test conducted	Yes	Blank water test conducted	Moderate risk
Source sample	9	3	1	Start water quality test	Yes	No										Household water test conducted	Yes	Yes			No, no permision is granted	Source water test conducted	Yes	Blank water test conducted	Moderate risk
Source sample	9	5	95	Start water quality test	Yes	No										Household water test conducted	Yes	Yes			Yes, permision is granted	Source water test conducted	No		Very high risk
Household sample	9	5	95	Start water quality test	Yes	No										Household water test conducted	Yes	Yes			Yes, permision is granted	Source water test conducted	No		Very high risk
Household sample	9	6	1	Start water quality test	Yes	No										Household water test conducted	Yes	Yes			Yes, permision is granted	Source water test conducted	No		Moderate risk
Household sample	9	7	1	Start water quality test	Yes	No										Household water test conducted	Yes	Yes			Yes, permision is granted	Source water test conducted	No		Moderate risk
Source sample	9	7	1	Start water quality test	Yes	No										Household water test conducted	Yes	Yes			Yes, permision is granted	Source water test conducted	No		Moderate risk
Household sample	9	8	1	Start water quality test	Yes	No										Household water test conducted	Yes	Yes			Yes, permision is granted	Source water test conducted	Yes	Blank water test conducted	Moderate risk
Source sample	9	8	1	Start water quality test	Yes	No										Household water test conducted	Yes	Yes			Yes, permision is granted	Source water test conducted	Yes	Blank water test conducted	Moderate risk
Household sample	9	11	95	Start water quality test	Yes	No										Household water test conducted	Yes	Yes			Yes, permision is granted	Source water test conducted	No		Very high risk
Source sample	9	11	19	Start water quality test	Yes	No										Household water test conducted	Yes	Yes			Yes, permision is granted	Source water test conducted	No		High risk
Household sample	9	13	1	Start water quality test	Yes	No										Household water test conducted	Yes	Yes			Yes, permision is granted	Source water test conducted	Yes	Blank water test conducted	Moderate risk
Source sample	9	13	11	Start water quality test	Yes	No										Household water test conducted	Yes	Yes			Yes, permision is granted	Source water test conducted	Yes	Blank water test conducted	High risk
Household sample	9	14	1	Start water quality test	Yes	No										Household water test conducted	Yes	Yes			Yes, permision is granted	Source water test conducted	No		Moderate risk
Source sample	9	14	1	Start water quality test	Yes	No										Household water test conducted	Yes	Yes			Yes, permision is granted	Source water test conducted	No		Moderate risk
Source sample	9	15	1	Start water quality test	Yes	No										Household water test conducted	Yes	Yes			Yes, permision is granted	Source water test conducted	No		Moderate risk
Household sample	9	15	1	Start water quality test	Yes	No										Household water test conducted	Yes	Yes			Yes, permision is granted	Source water test conducted	No		Moderate risk
Household sample	9	16	1	Start water quality test	Yes	No										Household water test conducted	Yes	Yes			Yes, permision is granted	Source water test conducted	No		Moderate risk
Source sample	9	16	1	Start water quality test	Yes	No										Household water test conducted	Yes	Yes			Yes, permision is granted	Source water test conducted	No		Moderate risk
Household sample	9	17		Start water quality test	Yes	No										Household water test conducted	Yes	Yes			Yes, permision is granted	Source water test conducted	No
Source sample	9	17	1	Start water quality test	Yes	No										Household water test conducted	Yes	Yes			Yes, permision is granted	Source water test conducted	No		Moderate risk
Source sample	9	19	32	Start water quality test	Yes	No										Household water test conducted	Yes	Yes			No, no permision is granted	Source water test conducted	No		High risk
Household sample	9	19	95	Start water quality test	Yes	No										Household water test conducted	Yes	Yes			No, no permision is granted	Source water test conducted	No		Very high risk
Source sample	9	20	1	Start water quality test	Yes	No										Household water test conducted	Yes	Yes			Yes, permision is granted	Source water test conducted	No		Moderate risk
Household sample	9	20	1	Start water quality test	Yes	No										Household water test conducted	Yes	Yes			Yes, permision is granted	Source water test conducted	No		Moderate risk
Source sample	9	21	6	Start water quality test	Yes	No										Household water test conducted	Yes	Yes			Yes, permision is granted	Source water test conducted	No		Moderate risk
Household sample	9	21	12	Start water quality test	Yes	No										Household water test conducted	Yes	Yes			Yes, permision is granted	Source water test conducted	No		High risk
Source sample	9	22	1	Start water quality test	Yes	No										Household water test conducted	Yes	Yes			Yes, permision is granted	Source water test conducted	No		Moderate risk
Household sample	9	22	1	Start water quality test	Yes	No										Household water test conducted	Yes	Yes			Yes, permision is granted	Source water test conducted	No		Moderate risk
Source sample	9	23	1	Start water quality test	Yes	No										Household water test conducted	Yes	Yes			Yes, permision is granted	Source water test conducted	No		Moderate risk
Household sample	9	23	1	Start water quality test	Yes	No										Household water test conducted	Yes	Yes			Yes, permision is granted	Source water test conducted	No		Moderate risk
Household sample	9	24	1	Start water quality test	Yes	No										Household water test conducted	Yes	Yes			Yes, permision is granted	Source water test conducted	No		Moderate risk
Source sample	9	24	1	Start water quality test	Yes	No										Household water test conducted	Yes	Yes			Yes, permision is granted	Source water test conducted	No		Moderate risk
Source sample	9	25	1	Start water quality test	Yes	No										Household water test conducted	Yes	Yes			Yes, permision is granted	Source water test conducted	No		Moderate risk
Household sample	9	25	1	Start water quality test	Yes	No										Household water test conducted	Yes	Yes			Yes, permision is granted	Source water test conducted	No		Moderate risk
Source sample	9	26	1	Start water quality test	Yes	No										Household water test conducted	Yes	Yes			Yes, permision is granted	Source water test conducted	No		Moderate risk
Household sample	9	26	1	Start water quality test	Yes	No										Household water test conducted	Yes	Yes			Yes, permision is granted	Source water test conducted	No		Moderate risk
Source sample	9	29	1	Start water quality test	Yes	No										Household water test conducted	Yes	Yes			Yes, permision is granted	Source water test conducted	No		Moderate risk
Household sample	9	29	1	Start water quality test	Yes	No										Household water test conducted	Yes	Yes			Yes, permision is granted	Source water test conducted	No		Moderate risk
Source sample	9	30	1	Start water quality test	Yes	No										Household water test conducted	Yes	Yes			Yes, permision is granted	Source water test conducted	No		Moderate risk
Household sample	9	30	1	Start water quality test	Yes	No										Household water test conducted	Yes	Yes			Yes, permision is granted	Source water test conducted	No		Moderate risk
Source sample	10	1	1	Start water quality test	Yes	Yes	A	B								Household water test conducted	Yes	Yes			Yes, permision is granted	Source water test conducted	No		Moderate risk
Household sample	10	1		Start water quality test	Yes	Yes	A	B								Household water test conducted	Yes	Yes			Yes, permision is granted	Source water test conducted	No
Household sample	10	4	1	Start water quality test	Yes	No										Household water test conducted	Yes	Yes			Yes, permision is granted	Source water test not conducted	No		Moderate risk
Household sample	10	7	47.5	Start water quality test	Yes	Yes	A									Household water test conducted	Yes	Yes			Yes, permision is granted	Source water test conducted	No		High risk
Source sample	10	12	95	Start water quality test	Yes	No										Household water test conducted	Yes	Yes			Yes, permision is granted	Source water test conducted	No		Very high risk
Household sample	10	12	20	Start water quality test	Yes	No										Household water test conducted	Yes	Yes			Yes, permision is granted	Source water test conducted	No		High risk
Source sample	10	14	95	Start water quality test	Yes	Yes							X			Household water test conducted	Yes	Yes			Yes, permision is granted	Source water test conducted	No		Very high risk
Household sample	10	14	84	Start water quality test	Yes	Yes							X			Household water test conducted	Yes	Yes			Yes, permision is granted	Source water test conducted	No		High risk
Household sample	10	15	95	Start water quality test	Yes	Yes		B								Household water test conducted	Yes	Yes			Yes, permision is granted	Source water test conducted	No		Very high risk
Household sample	10	16	10	Start water quality test	Yes	No										Household water test conducted	Yes	Yes			Yes, permision is granted	Source water test conducted	No		Moderate risk
Household sample	10	17	1	Start water quality test	Yes	Yes	A	B								Household water test conducted	Yes	No: Water source too far							Moderate risk
Household sample	10	18		Start water quality test	Yes	No										Household water test not conducted	Yes	Yes			Yes, permision is granted	Source water test conducted	Yes	Blank water test conducted
Source sample	10	18	1	Start water quality test	Yes	No										Household water test not conducted	Yes	Yes			Yes, permision is granted	Source water test conducted	Yes	Blank water test conducted	Moderate risk
Source sample	10	19	1	Start water quality test	Yes	No										Household water test conducted	Yes	Yes			Yes, permision is granted	Source water test conducted	No		Moderate risk
Household sample	10	19	1	Start water quality test	Yes	No										Household water test conducted	Yes	Yes			Yes, permision is granted	Source water test conducted	No		Moderate risk
Source sample	11	2	1	Start water quality test	Yes	No										Household water test conducted	Yes	Yes			No, no permision is granted	Source water test conducted	No		Moderate risk
Household sample	11	2	1	Start water quality test	Yes	No										Household water test conducted	Yes	Yes			No, no permision is granted	Source water test conducted	No		Moderate risk
Household sample	11	5	1	Start water quality test	Yes	No										Household water test conducted	Yes	Yes			Yes, permision is granted	Source water test conducted	No		Moderate risk
Source sample	11	5	1	Start water quality test	Yes	No										Household water test conducted	Yes	Yes			Yes, permision is granted	Source water test conducted	No		Moderate risk
Household sample	11	6	1	Start water quality test	Yes	No										Household water test conducted	Yes	Yes			No, no permision is granted	Source water test conducted	No		Moderate risk
Source sample	11	6	1	Start water quality test	Yes	No										Household water test conducted	Yes	Yes			No, no permision is granted	Source water test conducted	No		Moderate risk
Household sample	11	8	1	Start water quality test	Yes	No										Household water test conducted	Yes	Yes			Yes, permision is granted	Source water test conducted	Yes	Blank water test conducted	Moderate risk
Source sample	11	8	1	Start water quality test	Yes	No										Household water test conducted	Yes	Yes			Yes, permision is granted	Source water test conducted	Yes	Blank water test conducted	Moderate risk
Source sample	11	9	95	Start water quality test	Yes	No										Household water test conducted	Yes	Yes			No, no permision is granted	Source water test conducted	No		Very high risk
Household sample	11	9	1	Start water quality test	Yes	No										Household water test conducted	Yes	Yes			No, no permision is granted	Source water test conducted	No		Moderate risk
Household sample	11	11	6	Start water quality test	Yes	No										Household water test conducted	Yes	No: Other reason							Moderate risk
Source sample	11	12	1	Start water quality test	Yes	No										Household water test conducted	Yes	Yes			Yes, permision is granted	Source water test conducted	No		Moderate risk
Household sample	11	12	1	Start water quality test	Yes	No										Household water test conducted	Yes	Yes			Yes, permision is granted	Source water test conducted	No		Moderate risk
Source sample	11	15	1	Start water quality test	Yes	No										Household water test conducted	Yes	Yes			Yes, permision is granted	Source water test conducted	No		Moderate risk
Household sample	11	15	1	Start water quality test	Yes	No										Household water test conducted	Yes	Yes			Yes, permision is granted	Source water test conducted	No		Moderate risk
Source sample	11	16	1	Start water quality test	Yes	No										Household water test conducted	No		Piped into dwelling	Yes	Yes, permision is granted	Source water test conducted	No		Moderate risk
Household sample	11	16	1	Start water quality test	Yes	No										Household water test conducted	No		Piped into dwelling	Yes	Yes, permision is granted	Source water test conducted	No		Moderate risk
Household sample	11	18	1	Start water quality test	Yes	No										Household water test conducted	Yes	Yes			Yes, permision is granted	Source water test conducted	Yes	Blank water test conducted	Moderate risk
Source sample	11	18	1	Start water quality test	Yes	No										Household water test conducted	Yes	Yes			Yes, permision is granted	Source water test conducted	Yes	Blank water test conducted	Moderate risk
Source sample	11	23	1	Start water quality test	Yes	No										Household water test conducted	Yes	Yes			No, no permision is granted	Source water test conducted	No		Moderate risk
Household sample	11	23	1	Start water quality test	Yes	No										Household water test conducted	Yes	Yes			No, no permision is granted	Source water test conducted	No		Moderate risk
Source sample	11	24	1	Start water quality test	Yes	No										Household water test conducted	Yes	Yes			Yes, permision is granted	Source water test conducted	No		Moderate risk
Household sample	11	24	1	Start water quality test	Yes	No										Household water test conducted	Yes	Yes			Yes, permision is granted	Source water test conducted	No		Moderate risk
Source sample	11	25	1	Start water quality test	Yes	No										Household water test conducted	Yes	Yes			No, no permision is granted	Source water test conducted	No		Moderate risk
Household sample	11	25	1	Start water quality test	Yes	No										Household water test conducted	Yes	Yes			No, no permision is granted	Source water test conducted	No		Moderate risk
Household sample	11	27	1	Start water quality test	Yes	No										Household water test conducted	Yes	Yes			Yes, permision is granted	Source water test conducted	No		Moderate risk
Source sample	11	27	1	Start water quality test	Yes	No										Household water test conducted	Yes	Yes			Yes, permision is granted	Source water test conducted	No		Moderate risk
Household sample	11	29	1	Start water quality test	Yes	No										Household water test conducted	Yes	Yes			No, no permision is granted	Source water test conducted	No		Moderate risk
Source sample	11	29	1	Start water quality test	Yes	No										Household water test conducted	Yes	Yes			No, no permision is granted	Source water test conducted	No		Moderate risk
Household sample	12	1	1	Start water quality test	Yes	Yes				D						Household water test conducted	Yes	No: Other reason							Moderate risk
Household sample	12	2	1	Start water quality test	Yes	No										Household water test conducted	Yes	Yes			Yes, permision is granted	Source water test conducted	No		Moderate risk
Source sample	12	2	1	Start water quality test	Yes	No										Household water test conducted	Yes	Yes			Yes, permision is granted	Source water test conducted	No		Moderate risk
Source sample	12	4	1	Start water quality test	Yes	No										Household water test conducted	Yes	Yes			Yes, permision is granted	Source water test conducted	No		Moderate risk
Household sample	12	4	1	Start water quality test	Yes	No										Household water test conducted	Yes	Yes			Yes, permision is granted	Source water test conducted	No		Moderate risk
Household sample	12	5	1	Start water quality test	Yes	No										Household water test conducted	Yes	Yes			No, no permision is granted	Source water test conducted	No		Moderate risk
Source sample	12	5	1	Start water quality test	Yes	No										Household water test conducted	Yes	Yes			No, no permision is granted	Source water test conducted	No		Moderate risk
Source sample	12	6	3	Start water quality test	Yes	No										Household water test conducted	Yes	Yes			Yes, permision is granted	Source water test conducted	No		Moderate risk
Household sample	12	6	1	Start water quality test	Yes	No										Household water test conducted	Yes	Yes			Yes, permision is granted	Source water test conducted	No		Moderate risk
Household sample	12	9	1	Start water quality test	Yes	No										Household water test conducted	Yes	Yes			Yes, permision is granted	Source water test conducted	No		Moderate risk
Source sample	12	9	1	Start water quality test	Yes	No										Household water test conducted	Yes	Yes			Yes, permision is granted	Source water test conducted	No		Moderate risk
Source sample	12	11	1	Start water quality test	Yes	No										Household water test conducted	Yes	Yes			Yes, permision is granted	Source water test conducted	No		Moderate risk
Household sample	12	11	1	Start water quality test	Yes	No										Household water test conducted	Yes	Yes			Yes, permision is granted	Source water test conducted	No		Moderate risk
Household sample	12	22	1	Start water quality test	Yes	Yes	A									Household water test conducted	Yes	No: Unable to access source							Moderate risk
Source sample	12	23		Start water quality test	Yes	No										Household water test conducted	Yes	Yes			Yes, permision is granted	Source water test conducted	No
Household sample	12	23	1	Start water quality test	Yes	No										Household water test conducted	Yes	Yes			Yes, permision is granted	Source water test conducted	No		Moderate risk
Source sample	12	29		Start water quality test	Yes	No										Household water test conducted	Yes	Yes			Yes, permision is granted	Source water test conducted	No
Household sample	12	29		Start water quality test	Yes	No										Household water test conducted	Yes	Yes			Yes, permision is granted	Source water test conducted	No
Source sample	13	1	49	Start water quality test	Yes	No										Household water test conducted	Yes	Yes			Yes, permision is granted	Source water test conducted	No		High risk
Household sample	13	1	95	Start water quality test	Yes	No										Household water test conducted	Yes	Yes			Yes, permision is granted	Source water test conducted	No		Very high risk
Source sample	13	3	1	Start water quality test	Yes	No										Household water test conducted	Yes	No: Other reason							Moderate risk
Household sample	13	3	1	Start water quality test	Yes	No										Household water test conducted	Yes	No: Other reason							Moderate risk
Household sample	13	4	1	Start water quality test	Yes	No										Household water test conducted	Yes	No: Other reason							Moderate risk
Household sample	13	5		Start water quality test	Yes	No										Household water test conducted	Yes	Yes			Yes, permision is granted	Source water test conducted	No
Household sample	13	6	3	Start water quality test	Yes	No										Household water test conducted	Yes	Yes			Yes, permision is granted	Source water test conducted	No		Moderate risk
Source sample	13	6	1	Start water quality test	Yes	No										Household water test conducted	Yes	Yes			Yes, permision is granted	Source water test conducted	No		Moderate risk
Source sample	13	7	1	Start water quality test	Yes	No										Household water test conducted	Yes	Yes			Yes, permision is granted	Source water test conducted	No		Moderate risk
Household sample	13	7	11	Start water quality test	Yes	No										Household water test conducted	Yes	Yes			Yes, permision is granted	Source water test conducted	No		High risk
Source sample	13	8	1	Start water quality test	Yes	No										Household water test conducted	Yes	Yes			Yes, permision is granted	Source water test conducted	Yes	Blank water test conducted	Moderate risk
Household sample	13	8	2	Start water quality test	Yes	No										Household water test conducted	Yes	Yes			Yes, permision is granted	Source water test conducted	Yes	Blank water test conducted	Moderate risk
Source sample	13	9		Start water quality test	Yes	No										Household water test conducted	Yes	Yes			Yes, permision is granted	Source water test conducted	No
Household sample	13	9	1	Start water quality test	Yes	No										Household water test conducted	Yes	Yes			Yes, permision is granted	Source water test conducted	No		Moderate risk
Source sample	13	10	1	Start water quality test	Yes	Yes	A									Household water test conducted	Yes	Yes			No, no permision is granted	Source water test conducted	No		Moderate risk
Household sample	13	10	1	Start water quality test	Yes	Yes	A									Household water test conducted	Yes	Yes			No, no permision is granted	Source water test conducted	No		Moderate risk
Source sample	13	11	1	Start water quality test	Yes	Yes				D						Household water test conducted	Yes	Yes			No, no permision is granted	Source water test conducted	No		Moderate risk
Household sample	13	11	1	Start water quality test	Yes	Yes				D						Household water test conducted	Yes	Yes			No, no permision is granted	Source water test conducted	No		Moderate risk
Household sample	13	12	1	Start water quality test	Yes	No										Household water test conducted	Yes	Yes			No, no permision is granted	Source water test conducted	No		Moderate risk
Source sample	13	12	1	Start water quality test	Yes	No										Household water test conducted	Yes	Yes			No, no permision is granted	Source water test conducted	No		Moderate risk
Source sample	13	14	1	Start water quality test	No: Other reason													Yes			Yes, permision is granted	Source water test conducted	No		Moderate risk
Source sample	13	15	95	Refused																					Very high risk
Household sample	13	16	1	Start water quality test	Yes	Yes	A									Household water test conducted	Yes	Yes			Yes, permision is granted	Source water test conducted	No		Moderate risk
Source sample	13	16	1	Start water quality test	Yes	Yes	A									Household water test conducted	Yes	Yes			Yes, permision is granted	Source water test conducted	No		Moderate risk
Household sample	13	17		Start water quality test	Yes	No										Household water test conducted	Yes	Yes			Yes, permision is granted	Source water test conducted	No
Source sample	13	17	1	Start water quality test	Yes	No										Household water test conducted	Yes	Yes			Yes, permision is granted	Source water test conducted	No		Moderate risk
Source sample	13	19	1	Start water quality test	Yes	No										Household water test conducted	Yes	Yes			Yes, permision is granted	Source water test conducted	No		Moderate risk
Household sample	13	19	1	Start water quality test	Yes	No										Household water test conducted	Yes	Yes			Yes, permision is granted	Source water test conducted	No		Moderate risk
Source sample	13	20	1	Start water quality test	Yes	No										Household water test conducted	Yes	Yes			Yes, permision is granted	Source water test conducted	No		Moderate risk
Household sample	13	20	1	Start water quality test	Yes	No										Household water test conducted	Yes	Yes			Yes, permision is granted	Source water test conducted	No		Moderate risk
Source sample	13	22	1	Start water quality test	Yes	Yes			C							Household water test conducted	Yes	Yes			Yes, permision is granted	Source water test conducted	No		Moderate risk
Household sample	13	22	3	Start water quality test	Yes	Yes			C							Household water test conducted	Yes	Yes			Yes, permision is granted	Source water test conducted	No		Moderate risk
Source sample	13	23	1	Start water quality test	Yes	No										Household water test conducted	Yes	Yes			Yes, permision is granted	Source water test conducted	No		Moderate risk
Household sample	13	23	18	Start water quality test	Yes	No										Household water test conducted	Yes	Yes			Yes, permision is granted	Source water test conducted	No		High risk
Household sample	13	24	1	Start water quality test	Yes	No										Household water test conducted	Yes	Yes			Yes, permision is granted	Source water test conducted	No		Moderate risk
Source sample	13	24	1	Start water quality test	Yes	No										Household water test conducted	Yes	Yes			Yes, permision is granted	Source water test conducted	No		Moderate risk
Household sample	13	25	95	Start water quality test	Yes	No										Household water test conducted	Yes	Yes			Yes, permision is granted	Source water test conducted	No		Very high risk
Source sample	13	25	35	Start water quality test	Yes	No										Household water test conducted	Yes	Yes			Yes, permision is granted	Source water test conducted	No		High risk
Source sample	13	28	1	Start water quality test	No: Other reason													Yes			Yes, permision is granted	Source water test conducted	Yes	Blank water test conducted	Moderate risk
Household sample	13	29	1	Start water quality test	Yes	No										Household water test conducted	Yes	No: Other reason							Moderate risk
Household sample	13	30	95	Start water quality test	Yes	No										Household water test conducted	Yes	Yes			No, no permision is granted	Source water test conducted	No		Very high risk
Source sample	13	30	95	Start water quality test	Yes	No										Household water test conducted	Yes	Yes			No, no permision is granted	Source water test conducted	No		Very high risk
Source sample	14	1	27	Start water quality test	Yes	No										Household water test conducted	Yes	Yes			Yes, permision is granted	Source water test conducted	No		High risk
Household sample	14	1	15	Start water quality test	Yes	No										Household water test conducted	Yes	Yes			Yes, permision is granted	Source water test conducted	No		High risk
Household sample	14	3	1	Start water quality test	Yes	No										Household water test conducted	Yes	Yes			Yes, permision is granted	Source water test not conducted	Yes	Blank water test conducted	Moderate risk
Household sample	14	4	21	Start water quality test	Yes	No										Household water test conducted	Yes	Yes			Yes, permision is granted	Source water test conducted	No		High risk
Source sample	14	4	20	Start water quality test	Yes	No										Household water test conducted	Yes	Yes			Yes, permision is granted	Source water test conducted	No		High risk
Source sample	14	6	35	Start water quality test	No: Other reason													Yes			Yes, permision is granted	Source water test conducted	No		High risk
Source sample	14	8	17																						High risk
Household sample	14	8	11																						High risk
Household sample	14	9	95	Start water quality test	Yes	No										Household water test conducted	Yes	Yes			Yes, permision is granted	Source water test conducted	No		Very high risk
Source sample	14	9	95	Start water quality test	Yes	No										Household water test conducted	Yes	Yes			Yes, permision is granted	Source water test conducted	No		Very high risk
Household sample	14	11	95	Start water quality test	Yes	No										Household water test conducted	Yes	Yes			Yes, permision is granted	Source water test conducted	No		Very high risk
Source sample	14	11	95	Start water quality test	Yes	No										Household water test conducted	Yes	Yes			Yes, permision is granted	Source water test conducted	No		Very high risk
Source sample	14	13	52.5	Start water quality test	Yes	Yes			C							Household water test conducted	Yes	Yes			Yes, permision is granted	Source water test conducted	Yes	Blank water test conducted	High risk
Household sample	14	13	95	Start water quality test	Yes	Yes			C							Household water test conducted	Yes	Yes			Yes, permision is granted	Source water test conducted	Yes	Blank water test conducted	Very high risk
Source sample	14	14	95	Start water quality test	Yes	No										Household water test conducted	Yes	Yes			Yes, permision is granted	Source water test conducted	No		Very high risk
Household sample	14	14	20	Start water quality test	Yes	No										Household water test conducted	Yes	Yes			Yes, permision is granted	Source water test conducted	No		High risk
Household sample	14	15	38	Start water quality test	Yes	Yes	A									Household water test conducted	Yes	No: Water source too far							High risk
Household sample	14	16	28	Start water quality test	Yes	No										Household water test conducted	Yes	No: Water source too far							High risk
Source sample	14	16	44	Start water quality test	Yes	No										Household water test conducted	Yes	No: Water source too far							High risk
Household sample	14	18	14	Start water quality test	Yes	No										Household water test conducted	Yes	Yes			Yes, permision is granted	Source water test conducted	Yes	Blank water test conducted	High risk
Source sample	14	18	15	Start water quality test	Yes	No										Household water test conducted	Yes	Yes			Yes, permision is granted	Source water test conducted	Yes	Blank water test conducted	High risk
Household sample	14	19	95	Start water quality test	Yes	No										Household water test conducted	Yes	Yes			Yes, permision is granted	Source water test conducted	No		Very high risk
Source sample	14	19	95	Start water quality test	Yes	No										Household water test conducted	Yes	Yes			Yes, permision is granted	Source water test conducted	No		Very high risk
Household sample	14	20	95	Start water quality test	Yes	No										Household water test conducted	Yes	Yes			Yes, permision is granted	Source water test conducted	No		Very high risk
Source sample	14	20	9	Start water quality test	Yes	No										Household water test conducted	Yes	Yes			Yes, permision is granted	Source water test conducted	No		Moderate risk
Source sample	14	21	3	Start water quality test	Yes	No										Household water test conducted	Yes	Yes			Yes, permision is granted	Source water test conducted	No		Moderate risk
Household sample	14	21	1	Start water quality test	Yes	No										Household water test conducted	Yes	Yes			Yes, permision is granted	Source water test conducted	No		Moderate risk
Household sample	14	22	39	Start water quality test	Yes	No										Household water test conducted	Yes	Yes			No, no permision is granted	Source water test conducted	No		High risk
Source sample	14	22	26	Start water quality test	Yes	No										Household water test conducted	Yes	Yes			No, no permision is granted	Source water test conducted	No		High risk
Source sample	14	23	1																						Moderate risk
Household sample	14	23	1																						Moderate risk
Household sample	14	24	7	Start water quality test	Yes	No										Household water test conducted	Yes	No: Water source too far							Moderate risk
Source sample	14	25	19	Start water quality test	Yes	No										Household water test conducted	Yes	Yes			Yes, permision is granted	Source water test conducted	No		High risk
Household sample	14	25	20	Start water quality test	Yes	No										Household water test conducted	Yes	Yes			Yes, permision is granted	Source water test conducted	No		High risk
Source sample	14	26	48	Start water quality test	Yes	No										Household water test conducted	Yes	Yes			Yes, permision is granted	Source water test conducted	No		High risk
Household sample	14	26	24	Start water quality test	Yes	No										Household water test conducted	Yes	Yes			Yes, permision is granted	Source water test conducted	No		High risk
Source sample	14	27	6	Start water quality test	Yes	No										Household water test conducted	Yes	Yes			Yes, permision is granted	Source water test conducted	No		Moderate risk
Household sample	14	27	10	Start water quality test	Yes	No										Household water test conducted	Yes	Yes			Yes, permision is granted	Source water test conducted	No		Moderate risk
Source sample	14	28	7	Start water quality test	Yes	No										Household water test conducted	Yes	Yes			Yes, permision is granted	Source water test conducted	Yes	Blank water test conducted	Moderate risk
Household sample	14	28	15	Start water quality test	Yes	No										Household water test conducted	Yes	Yes			Yes, permision is granted	Source water test conducted	Yes	Blank water test conducted	High risk
Source sample	14	29	95																						Very high risk
Household sample	14	29	95																						Very high risk
Household sample	14	30	15	Start water quality test	Yes	No										Household water test conducted	Yes	Yes			Yes, permision is granted	Source water test conducted	No		High risk
Source sample	14	30	11	Start water quality test	Yes	No										Household water test conducted	Yes	Yes			Yes, permision is granted	Source water test conducted	No		High risk
Household sample	15	3	1	Start water quality test	Yes	No										Household water test conducted	Yes	No: Other reason							Moderate risk
Source sample	15	4	7	Start water quality test	Yes	No										Household water test conducted	Yes	Yes			No, no permision is granted	Source water test conducted	No		Moderate risk
Household sample	15	4	4	Start water quality test	Yes	No										Household water test conducted	Yes	Yes			No, no permision is granted	Source water test conducted	No		Moderate risk
Source sample	15	5	1	Start water quality test	Yes	No										Household water test conducted	Yes	Yes			No, no permision is granted	Source water test conducted	No		Moderate risk
Household sample	15	5	1	Start water quality test	Yes	No										Household water test conducted	Yes	Yes			No, no permision is granted	Source water test conducted	No		Moderate risk
Source sample	15	6	1	Start water quality test	Yes	No										Household water test conducted	Yes	Yes			Yes, permision is granted	Source water test conducted	No		Moderate risk
Household sample	15	6	1	Start water quality test	Yes	No										Household water test conducted	Yes	Yes			Yes, permision is granted	Source water test conducted	No		Moderate risk
Household sample	15	8	5	Start water quality test	Yes	No										Household water test conducted	Yes	No: Unable to access source							Moderate risk
Household sample	15	9		Start water quality test	Yes	No										Household water test conducted	Yes	Yes			No, no permision is granted	Source water test conducted	No
Source sample	15	9		Start water quality test	Yes	No										Household water test conducted	Yes	Yes			No, no permision is granted	Source water test conducted	No
Household sample	15	10		Start water quality test	Yes	No										Household water test conducted	Yes	Yes			Yes, permision is granted	Source water test conducted	No
Source sample	15	10	1	Start water quality test	Yes	No										Household water test conducted	Yes	Yes			Yes, permision is granted	Source water test conducted	No		Moderate risk
Source sample	15	11	1	Start water quality test	Yes	No										Household water test conducted	Yes	Yes			Yes, permision is granted	Source water test conducted	No		Moderate risk
Household sample	15	11	5	Start water quality test	Yes	No										Household water test conducted	Yes	Yes			Yes, permision is granted	Source water test conducted	No		Moderate risk
Household sample	15	12	1																						Moderate risk
Source sample	15	12	1																						Moderate risk
Household sample	15	13	1	Start water quality test	Yes	No										Household water test conducted	Yes	Yes			Yes, permision is granted	Source water test conducted	Yes	Blank water test conducted	Moderate risk
Source sample	15	13	1	Start water quality test	Yes	No										Household water test conducted	Yes	Yes			Yes, permision is granted	Source water test conducted	Yes	Blank water test conducted	Moderate risk
Source sample	15	14	1	Start water quality test	Yes	No										Household water test conducted	Yes	Yes			Yes, permision is granted	Source water test conducted	No		Moderate risk
Household sample	15	14	1	Start water quality test	Yes	No										Household water test conducted	Yes	Yes			Yes, permision is granted	Source water test conducted	No		Moderate risk
Source sample	15	15	5	Start water quality test	Yes	No										Household water test conducted	Yes	Yes			Yes, permision is granted	Source water test conducted	No		Moderate risk
Household sample	15	15	1	Start water quality test	Yes	No										Household water test conducted	Yes	Yes			Yes, permision is granted	Source water test conducted	No		Moderate risk
Household sample	15	18	1	Start water quality test	Yes	Yes		B								Household water test conducted	Yes	Yes			Yes, permision is granted	Source water test conducted	Yes	Blank water test not conducted	Moderate risk
Source sample	15	18	1	Start water quality test	Yes	Yes		B								Household water test conducted	Yes	Yes			Yes, permision is granted	Source water test conducted	Yes	Blank water test not conducted	Moderate risk
Household sample	15	19	95	Start water quality test	Yes	No										Household water test conducted	Yes	Yes			No, no permision is granted	Source water test conducted	No		Very high risk
Source sample	15	19	1	Start water quality test	Yes	No										Household water test conducted	Yes	Yes			No, no permision is granted	Source water test conducted	No		Moderate risk
Household sample	15	23	1	Start water quality test	Yes	No										Household water test conducted	Yes	Yes			No, no permision is granted	Source water test conducted	No		Moderate risk
Source sample	15	23	1	Start water quality test	Yes	No										Household water test conducted	Yes	Yes			No, no permision is granted	Source water test conducted	No		Moderate risk
Household sample	15	25	4	Start water quality test	Yes	No										Household water test conducted	Yes	Yes			Yes, permision is granted	Source water test not conducted	No		Moderate risk
Source sample	15	26	1	Start water quality test	Yes	Yes	A									Household water test conducted	Yes	Yes			Yes, permision is granted	Source water test conducted	No		Moderate risk
Household sample	15	26	1	Start water quality test	Yes	Yes	A									Household water test conducted	Yes	Yes			Yes, permision is granted	Source water test conducted	No		Moderate risk
Household sample	15	27	1	Start water quality test	Yes	Yes	A									Household water test conducted	Yes	Yes			Yes, permision is granted	Source water test conducted	No		Moderate risk
Source sample	15	27	1	Start water quality test	Yes	Yes	A									Household water test conducted	Yes	Yes			Yes, permision is granted	Source water test conducted	No		Moderate risk
Household sample	15	28		Start water quality test	Yes	No										Household water test conducted	Yes	No: Other reason
Source sample	15	28	1	Start water quality test	Yes	No										Household water test conducted	Yes	No: Other reason							Moderate risk
Source sample	15	29	1	Start water quality test	Yes	No										Household water test conducted	Yes	Yes			No, no permision is granted	Source water test conducted	No		Moderate risk
Household sample	15	29	11	Start water quality test	Yes	No										Household water test conducted	Yes	Yes			No, no permision is granted	Source water test conducted	No		High risk
Household sample	15	30	1	Start water quality test	Yes	No										Household water test conducted	No		Piped into dwelling	No: Other reason					Moderate risk
Household sample	16	4	1	Start water quality test	Yes	No										Household water test conducted	Yes	Yes			No, no permision is granted	Source water test conducted	No		Moderate risk
Source sample	16	4	1	Start water quality test	Yes	No										Household water test conducted	Yes	Yes			No, no permision is granted	Source water test conducted	No		Moderate risk
Household sample	16	10		Start water quality test	Yes	Yes		B								Household water test conducted	Yes	Yes			No, no permision is granted	Source water test conducted	No
Source sample	16	10	1	Start water quality test	Yes	Yes		B								Household water test conducted	Yes	Yes			No, no permision is granted	Source water test conducted	No		Moderate risk
Household sample	16	12
Household sample	16	15	1	Start water quality test	Yes	No										Household water test conducted	Yes	Yes			Yes, permision is granted	Source water test conducted	No		Moderate risk
Source sample	16	15	1	Start water quality test	Yes	No										Household water test conducted	Yes	Yes			Yes, permision is granted	Source water test conducted	No		Moderate risk
Source sample	16	18	1	Start water quality test	Yes	No										Household water test conducted	Yes	Yes			Yes, permision is granted	Source water test not conducted	Yes	Blank water test not conducted	Moderate risk
Household sample	16	18	1	Start water quality test	Yes	No										Household water test conducted	Yes	Yes			Yes, permision is granted	Source water test not conducted	Yes	Blank water test not conducted	Moderate risk
Household sample	16	21	1	Start water quality test	Yes	No										Household water test conducted	Yes	Yes			Yes, permision is granted	Source water test conducted	No		Moderate risk
Source sample	16	21	1	Start water quality test	Yes	No										Household water test conducted	Yes	Yes			Yes, permision is granted	Source water test conducted	No		Moderate risk
Household sample	16	22	1	Start water quality test	Yes	Yes				D						Household water test conducted	Yes	Yes			Yes, permision is granted	Source water test conducted	No		Moderate risk
Source sample	16	22	1	Start water quality test	Yes	Yes				D						Household water test conducted	Yes	Yes			Yes, permision is granted	Source water test conducted	No		Moderate risk
Source sample	16	24	1	Start water quality test	Yes	No										Household water test conducted	Yes	Yes			Yes, permision is granted	Source water test conducted	No		Moderate risk
Household sample	16	24	1	Start water quality test	Yes	No										Household water test conducted	Yes	Yes			Yes, permision is granted	Source water test conducted	No		Moderate risk
Household sample	16	25	3	Start water quality test	Yes	No										Household water test conducted	Yes	Yes			Yes, permision is granted	Source water test conducted	No		Moderate risk
Source sample	16	25	5	Start water quality test	Yes	No										Household water test conducted	Yes	Yes			Yes, permision is granted	Source water test conducted	No		Moderate risk
Source sample	16	28	60	Start water quality test	No: Other reason													Yes			No, no permision is granted	Source water test conducted	Yes	Blank water test conducted	High risk
Household sample	17	1	1	Start water quality test	Yes	No										Household water test conducted	Yes	Yes			Yes, permision is granted	Source water test conducted	No		Moderate risk
Source sample	17	1	1	Start water quality test	Yes	No										Household water test conducted	Yes	Yes			Yes, permision is granted	Source water test conducted	No		Moderate risk
Household sample	17	3	95	Start water quality test	Yes	Yes				D						Household water test conducted	Yes	No: Unable to access source							Very high risk
Source sample	17	5	1	Start water quality test	Yes	No										Household water test not conducted	Yes	Yes			Yes, permision is granted	Source water test conducted	No		Moderate risk
Source sample	17	6	1																						Moderate risk
Household sample	17	6	95																						Very high risk
Source sample	17	8	1																						Moderate risk
Household sample	17	8	1																						Moderate risk
Household sample	17	9	95	Start water quality test	Yes	Yes	A									Household water test conducted	Yes	Yes			Yes, permision is granted	Source water test conducted	No		Very high risk
Source sample	17	9	95	Start water quality test	Yes	Yes	A									Household water test conducted	Yes	Yes			Yes, permision is granted	Source water test conducted	No		Very high risk
Source sample	17	10	1	Start water quality test	Yes	No										Household water test conducted	Yes	Yes			Yes, permision is granted	Source water test conducted	No		Moderate risk
Household sample	17	10	1	Start water quality test	Yes	No										Household water test conducted	Yes	Yes			Yes, permision is granted	Source water test conducted	No		Moderate risk
Household sample	17	11	1	Start water quality test	Yes	No										Household water test conducted	Yes	Yes			Yes, permision is granted	Source water test conducted	No		Moderate risk
Source sample	17	11	1	Start water quality test	Yes	No										Household water test conducted	Yes	Yes			Yes, permision is granted	Source water test conducted	No		Moderate risk
Source sample	17	12	1	Start water quality test	Yes	Yes		B								Household water test conducted	Yes	Yes			Yes, permision is granted	Source water test conducted	No		Moderate risk
Household sample	17	12	7	Start water quality test	Yes	Yes		B								Household water test conducted	Yes	Yes			Yes, permision is granted	Source water test conducted	No		Moderate risk
Household sample	17	13	95	Start water quality test	Yes	No										Household water test conducted	Yes	Yes			Yes, permision is granted	Source water test conducted	Yes	Blank water test not conducted	Very high risk
Source sample	17	14	7	Start water quality test	Yes	No										Household water test conducted	Yes	Yes			Yes, permision is granted	Source water test conducted	No		Moderate risk
Household sample	17	14	95	Start water quality test	Yes	No										Household water test conducted	Yes	Yes			Yes, permision is granted	Source water test conducted	No		Very high risk
Household sample	17	15	1	Start water quality test	Yes	No										Household water test conducted	Yes	Yes			Yes, permision is granted	Source water test conducted	No		Moderate risk
Source sample	17	15	3	Start water quality test	Yes	No										Household water test conducted	Yes	Yes			Yes, permision is granted	Source water test conducted	No		Moderate risk
Household sample	17	17	1	Start water quality test	Yes	No										Household water test conducted	Yes	Yes			Yes, permision is granted	Source water test conducted	No		Moderate risk
Source sample	17	17	1	Start water quality test	Yes	No										Household water test conducted	Yes	Yes			Yes, permision is granted	Source water test conducted	No		Moderate risk
Household sample	17	21	3	Start water quality test	Yes	No										Household water test conducted	Yes	Yes			No, no permision is granted	Source water test conducted	No		Moderate risk
Source sample	17	21	6	Start water quality test	Yes	No										Household water test conducted	Yes	Yes			No, no permision is granted	Source water test conducted	No		Moderate risk
Household sample	17	22		Start water quality test	Yes	No										Household water test conducted	Yes	Yes			Yes, permision is granted	Source water test conducted	No
Source sample	17	22	1	Start water quality test	Yes	No										Household water test conducted	Yes	Yes			Yes, permision is granted	Source water test conducted	No		Moderate risk
Source sample	17	23	1	Start water quality test	Yes	No										Household water test conducted	Yes	Yes			Yes, permision is granted	Source water test conducted	No		Moderate risk
Household sample	17	23	1	Start water quality test	Yes	No										Household water test conducted	Yes	Yes			Yes, permision is granted	Source water test conducted	No		Moderate risk
Household sample	17	24	1	Start water quality test	Yes	No										Household water test conducted	Yes	Yes			Yes, permision is granted	Source water test conducted	No		Moderate risk
Source sample	17	24	1	Start water quality test	Yes	No										Household water test conducted	Yes	Yes			Yes, permision is granted	Source water test conducted	No		Moderate risk
Household sample	17	25	26	Start water quality test	Yes	No										Household water test conducted	Yes	Yes			Yes, permision is granted	Source water test conducted	No		High risk
Source sample	17	25	95	Start water quality test	Yes	No										Household water test conducted	Yes	Yes			Yes, permision is granted	Source water test conducted	No		Very high risk
Household sample	17	26	1	Start water quality test	Yes	No										Household water test conducted	Yes	Yes			Yes, permision is granted	Source water test conducted	No		Moderate risk
Source sample	17	26	1	Start water quality test	Yes	No										Household water test conducted	Yes	Yes			Yes, permision is granted	Source water test conducted	No		Moderate risk
Source sample	17	27	1	Start water quality test	Yes	Yes	A									Household water test conducted	Yes	Yes			Yes, permision is granted	Source water test conducted	No		Moderate risk
Household sample	17	27	1	Start water quality test	Yes	Yes	A									Household water test conducted	Yes	Yes			Yes, permision is granted	Source water test conducted	No		Moderate risk
Household sample	17	28	95	Start water quality test	Yes	No										Household water test conducted	Yes	Yes			Yes, permision is granted	Source water test conducted	Yes	Blank water test conducted	Very high risk
Source sample	17	28	95	Start water quality test	Yes	No										Household water test conducted	Yes	Yes			Yes, permision is granted	Source water test conducted	Yes	Blank water test conducted	Very high risk
Source sample	17	29	1	Start water quality test	Yes	No										Household water test conducted	Yes	Yes			No, no permision is granted	Source water test conducted	No		Moderate risk
Household sample	17	30	95	Start water quality test	Yes	No										Household water test conducted	Yes	Yes			Yes, permision is granted	Source water test conducted	No		Very high risk
Source sample	17	30	14	Start water quality test	Yes	No										Household water test conducted	Yes	Yes			Yes, permision is granted	Source water test conducted	No		High risk
Household sample	18	1	2	Start water quality test	Yes	No										Household water test conducted	Yes	Yes			Yes, permision is granted	Source water test conducted	No		Moderate risk
Source sample	18	1	1	Start water quality test	Yes	No										Household water test conducted	Yes	Yes			Yes, permision is granted	Source water test conducted	No		Moderate risk
Source sample	18	2	1	Start water quality test	Yes	No										Household water test conducted	Yes	Yes			Yes, permision is granted	Source water test conducted	No		Moderate risk
Household sample	18	2	1	Start water quality test	Yes	No										Household water test conducted	Yes	Yes			Yes, permision is granted	Source water test conducted	No		Moderate risk
Source sample	18	3	1	Start water quality test	Yes	No										Household water test conducted	Yes	Yes			Yes, permision is granted	Source water test conducted	Yes	Blank water test conducted	Moderate risk
Household sample	18	3	1	Start water quality test	Yes	No										Household water test conducted	Yes	Yes			Yes, permision is granted	Source water test conducted	Yes	Blank water test conducted	Moderate risk
Source sample	18	5	1	Start water quality test	Yes	No										Household water test conducted	Yes	Yes			Yes, permision is granted	Source water test conducted	No		Moderate risk
Household sample	18	5	1	Start water quality test	Yes	No										Household water test conducted	Yes	Yes			Yes, permision is granted	Source water test conducted	No		Moderate risk
Source sample	18	6	1	Start water quality test	Yes	No										Household water test conducted	Yes	Yes			Yes, permision is granted	Source water test conducted	No		Moderate risk
Household sample	18	6	1	Start water quality test	Yes	No										Household water test conducted	Yes	Yes			Yes, permision is granted	Source water test conducted	No		Moderate risk
Source sample	18	7	1	Start water quality test	Yes	No										Household water test conducted	Yes	Yes			Yes, permision is granted	Source water test conducted	No		Moderate risk
Household sample	18	7		Start water quality test	Yes	No										Household water test conducted	Yes	Yes			Yes, permision is granted	Source water test conducted	No
Source sample	18	8	1	Start water quality test	Yes	No										Household water test conducted	Yes	Yes			Yes, permision is granted	Source water test conducted	Yes	Blank water test conducted	Moderate risk
Household sample	18	8	1	Start water quality test	Yes	No										Household water test conducted	Yes	Yes			Yes, permision is granted	Source water test conducted	Yes	Blank water test conducted	Moderate risk
Source sample	18	9	95	Start water quality test	Yes	No										Household water test not conducted	Yes	Yes			Yes, permision is granted	Source water test conducted	No		Very high risk
Household sample	18	9	14	Start water quality test	Yes	No										Household water test not conducted	Yes	Yes			Yes, permision is granted	Source water test conducted	No		High risk
Source sample	18	10	1	Start water quality test	Yes	No										Household water test conducted	Yes	Yes			Yes, permision is granted	Source water test conducted	No		Moderate risk
Household sample	18	10	1	Start water quality test	Yes	No										Household water test conducted	Yes	Yes			Yes, permision is granted	Source water test conducted	No		Moderate risk
Household sample	18	11	1	Start water quality test	Yes	No										Household water test conducted	Yes	Yes			Yes, permision is granted	Source water test conducted	No		Moderate risk
Source sample	18	11	1	Start water quality test	Yes	No										Household water test conducted	Yes	Yes			Yes, permision is granted	Source water test conducted	No		Moderate risk
Household sample	18	12	4	Start water quality test	Yes	No										Household water test conducted	Yes	Yes			No, no permision is granted	Source water test conducted	No		Moderate risk
Source sample	18	12	95	Start water quality test	Yes	No										Household water test conducted	Yes	Yes			No, no permision is granted	Source water test conducted	No		Very high risk
Household sample	18	13	95																						Very high risk
Source sample	18	13
Household sample	18	14	1	Start water quality test	Yes	No										Household water test conducted	Yes	Yes			Yes, permision is granted	Source water test conducted	No		Moderate risk
Source sample	18	14	1	Start water quality test	Yes	No										Household water test conducted	Yes	Yes			Yes, permision is granted	Source water test conducted	No		Moderate risk
Source sample	18	15	1																						Moderate risk
Source sample	18	16	1	Start water quality test	Yes	No										Household water test conducted	Yes	Yes			Yes, permision is granted	Source water test conducted	No		Moderate risk
Household sample	18	16	1	Start water quality test	Yes	No										Household water test conducted	Yes	Yes			Yes, permision is granted	Source water test conducted	No		Moderate risk
Household sample	18	18	1	Start water quality test	Yes	No										Household water test conducted	Yes	Yes			Yes, permision is granted	Source water test conducted	Yes	Blank water test conducted	Moderate risk
Source sample	18	18	1	Start water quality test	Yes	No										Household water test conducted	Yes	Yes			Yes, permision is granted	Source water test conducted	Yes	Blank water test conducted	Moderate risk
Source sample	18	22	1	Start water quality test	Yes	Yes	A	B								Household water test conducted	Yes	Yes			Yes, permision is granted	Source water test conducted	No		Moderate risk
Household sample	18	22	95	Start water quality test	Yes	Yes	A	B								Household water test conducted	Yes	Yes			Yes, permision is granted	Source water test conducted	No		Very high risk
Source sample	18	23	1																						Moderate risk
Source sample	18	24	1	Start water quality test	Yes	No										Household water test conducted	Yes	Yes			Yes, permision is granted	Source water test conducted	No		Moderate risk
Household sample	18	24	1	Start water quality test	Yes	No										Household water test conducted	Yes	Yes			Yes, permision is granted	Source water test conducted	No		Moderate risk
Household sample	18	25	1	Start water quality test	Yes	No										Household water test conducted	Yes	Yes			Yes, permision is granted	Source water test conducted	No		Moderate risk
Source sample	18	25	1	Start water quality test	Yes	No										Household water test conducted	Yes	Yes			Yes, permision is granted	Source water test conducted	No		Moderate risk
Source sample	18	27	1	Start water quality test	No: Other reason													Yes			Yes, permision is granted	Source water test conducted	No		Moderate risk
Source sample	18	28	1	Start water quality test	Yes	No										Household water test conducted	Yes	Yes			Yes, permision is granted	Source water test conducted	Yes	Blank water test conducted	Moderate risk
Household sample	18	28	1	Start water quality test	Yes	No										Household water test conducted	Yes	Yes			Yes, permision is granted	Source water test conducted	Yes	Blank water test conducted	Moderate risk
Source sample	18	29	1	Start water quality test	Yes	Yes		B								Household water test conducted	Yes	Yes			Yes, permision is granted	Source water test conducted	No		Moderate risk
Household sample	18	29	1	Start water quality test	Yes	Yes		B								Household water test conducted	Yes	Yes			Yes, permision is granted	Source water test conducted	No		Moderate risk
Source sample	18	30	6	Start water quality test	Yes	No										Household water test conducted	Yes	Yes			Yes, permision is granted	Source water test conducted	No		Moderate risk
Household sample	18	30	10	Start water quality test	Yes	No										Household water test conducted	Yes	Yes			Yes, permision is granted	Source water test conducted	No		Moderate risk
Household sample	19	1	95	Start water quality test	Yes	No										Household water test conducted	Yes	Yes			Yes, permision is granted	Source water test conducted	No		Very high risk
Source sample	19	1	11	Start water quality test	Yes	No										Household water test conducted	Yes	Yes			Yes, permision is granted	Source water test conducted	No		High risk
Household sample	19	2	1	Start water quality test	Yes	Yes	A	B								Household water test conducted	Yes	No: Water source too far							Moderate risk
Household sample	19	3	95	Start water quality test	Yes	Yes	A	B								Household water test conducted	Yes	Yes			Yes, permision is granted	Source water test conducted	Yes	Blank water test conducted	Very high risk
Source sample	19	3	95	Start water quality test	Yes	Yes	A	B								Household water test conducted	Yes	Yes			Yes, permision is granted	Source water test conducted	Yes	Blank water test conducted	Very high risk
Household sample	19	4		Start water quality test	Yes	No										Household water test conducted	Yes	Yes			Yes, permision is granted	Source water test conducted	No
Source sample	19	4	95	Start water quality test	Yes	No										Household water test conducted	Yes	Yes			Yes, permision is granted	Source water test conducted	No		Very high risk
Household sample	19	6	95	Start water quality test	Yes	Yes		B								Household water test conducted	Yes	Yes			Yes, permision is granted	Source water test conducted	No		Very high risk
Source sample	19	6	36	Start water quality test	Yes	Yes		B								Household water test conducted	Yes	Yes			Yes, permision is granted	Source water test conducted	No		High risk
Source sample	19	7	95	Start water quality test	Yes	No										Household water test conducted	Yes	Yes			Yes, permision is granted	Source water test conducted	No		Very high risk
Household sample	19	7	95	Start water quality test	Yes	No										Household water test conducted	Yes	Yes			Yes, permision is granted	Source water test conducted	No		Very high risk
Source sample	19	9	95	Start water quality test	Yes	Yes	A									Household water test conducted	Yes	Yes			Yes, permision is granted	Source water test conducted	No		Very high risk
Household sample	19	9	1	Start water quality test	Yes	Yes	A									Household water test conducted	Yes	Yes			Yes, permision is granted	Source water test conducted	No		Moderate risk
Source sample	19	10	5	Start water quality test	Yes	No										Household water test conducted	Yes	Yes			Yes, permision is granted	Source water test conducted	No		Moderate risk
Household sample	19	10	14	Start water quality test	Yes	No										Household water test conducted	Yes	Yes			Yes, permision is granted	Source water test conducted	No		High risk
Household sample	19	11	48	Start water quality test	Yes	No										Household water test conducted	Yes	No: Other reason							High risk
Household sample	19	15	20	Start water quality test	Yes	Yes			C							Household water test conducted	Yes	Yes			Yes, permision is granted	Source water test conducted	No		High risk
Source sample	19	15	95	Start water quality test	Yes	Yes			C							Household water test conducted	Yes	Yes			Yes, permision is granted	Source water test conducted	No		Very high risk
Household sample	19	16	44	Start water quality test	Yes	Yes	A	B								Household water test conducted	Yes	No: Unable to access source							High risk
Source sample	19	17	1	Start water quality test	Yes	No										Household water test conducted	Yes	Yes			Yes, permision is granted	Source water test conducted	No		Moderate risk
Household sample	19	17	1	Start water quality test	Yes	No										Household water test conducted	Yes	Yes			Yes, permision is granted	Source water test conducted	No		Moderate risk
Household sample	19	18	3	Start water quality test	Yes	No										Household water test conducted	Yes	Yes			No, no permision is granted	Source water test conducted	Yes	Blank water test conducted	Moderate risk
Source sample	19	18	1	Start water quality test	Yes	No										Household water test conducted	Yes	Yes			No, no permision is granted	Source water test conducted	Yes	Blank water test conducted	Moderate risk
Source sample	19	21	95	Start water quality test	Yes	No										Household water test conducted	Yes	Yes			Yes, permision is granted	Source water test conducted	No		Very high risk
Household sample	19	21	95	Start water quality test	Yes	No										Household water test conducted	Yes	Yes			Yes, permision is granted	Source water test conducted	No		Very high risk
Source sample	19	24	1	Start water quality test	Yes	No										Household water test conducted	Yes	Yes			Yes, permision is granted	Source water test conducted	No		Moderate risk
Household sample	19	24	1	Start water quality test	Yes	No										Household water test conducted	Yes	Yes			Yes, permision is granted	Source water test conducted	No		Moderate risk
Household sample	19	25	2	Start water quality test	Yes	No										Household water test conducted	Yes	Yes			Yes, permision is granted	Source water test conducted	No		Moderate risk
Source sample	19	25	1	Start water quality test	Yes	No										Household water test conducted	Yes	Yes			Yes, permision is granted	Source water test conducted	No		Moderate risk
Household sample	19	26	95	Start water quality test	Yes	No										Household water test conducted	Yes	Yes			Yes, permision is granted	Source water test conducted	No		Very high risk
Source sample	19	26	95	Start water quality test	Yes	No										Household water test conducted	Yes	Yes			Yes, permision is granted	Source water test conducted	No		Very high risk
Source sample	19	27	95	Start water quality test	Yes	No										Household water test conducted	Yes	Yes			Yes, permision is granted	Source water test conducted	No		Very high risk
Household sample	19	27	95	Start water quality test	Yes	No										Household water test conducted	Yes	Yes			Yes, permision is granted	Source water test conducted	No		Very high risk
Household sample	19	30	95	Start water quality test	Yes	Yes	A									Household water test conducted	Yes	Yes			Yes, permision is granted	Source water test conducted	No		Very high risk
Source sample	19	30	20	Start water quality test	Yes	Yes	A									Household water test conducted	Yes	Yes			Yes, permision is granted	Source water test conducted	No		High risk
Source sample	20	1	1	Start water quality test	Yes	Yes		B								Household water test conducted	Yes	Yes			Yes, permision is granted	Source water test conducted	No		Moderate risk
Household sample	20	1	1	Start water quality test	Yes	Yes		B								Household water test conducted	Yes	Yes			Yes, permision is granted	Source water test conducted	No		Moderate risk
Household sample	20	2	1	Start water quality test	Yes	No										Household water test conducted	Yes	Yes			Yes, permision is granted	Source water test conducted	No		Moderate risk
Household sample	20	4	1	Start water quality test	Yes	No										Household water test conducted	Yes	Yes			Yes, permision is granted	Source water test conducted	No		Moderate risk
Source sample	20	4	5	Start water quality test	Yes	No										Household water test conducted	Yes	Yes			Yes, permision is granted	Source water test conducted	No		Moderate risk
Source sample	20	6	1	Start water quality test	Yes	No										Household water test conducted	Yes	Yes			Yes, permision is granted	Source water test conducted	No		Moderate risk
Household sample	20	6	1	Start water quality test	Yes	No										Household water test conducted	Yes	Yes			Yes, permision is granted	Source water test conducted	No		Moderate risk
Household sample	20	7	2	Start water quality test	Yes	No										Household water test conducted	Yes	Yes			Yes, permision is granted	Source water test conducted	No		Moderate risk
Source sample	20	7	1	Start water quality test	Yes	No										Household water test conducted	Yes	Yes			Yes, permision is granted	Source water test conducted	No		Moderate risk
Source sample	20	8	1	Start water quality test	Yes	No										Household water test conducted	Yes	Yes			Yes, permision is granted	Source water test conducted	Yes	Blank water test not conducted	Moderate risk
Household sample	20	8	1	Start water quality test	Yes	No										Household water test conducted	Yes	Yes			Yes, permision is granted	Source water test conducted	Yes	Blank water test not conducted	Moderate risk
Household sample	20	9	1	Start water quality test	Yes	No										Household water test conducted	Yes	Yes			Yes, permision is granted	Source water test conducted	No		Moderate risk
Source sample	20	9	1	Start water quality test	Yes	No										Household water test conducted	Yes	Yes			Yes, permision is granted	Source water test conducted	No		Moderate risk
Household sample	20	10	1	Start water quality test	Yes	No										Household water test conducted	Yes	Yes			Yes, permision is granted	Source water test conducted	No		Moderate risk
Source sample	20	10	1	Start water quality test	Yes	No										Household water test conducted	Yes	Yes			Yes, permision is granted	Source water test conducted	No		Moderate risk
Source sample	20	12	1	Start water quality test	Yes	No										Household water test conducted	Yes	Yes			Yes, permision is granted	Source water test conducted	No		Moderate risk
Household sample	20	12	1	Start water quality test	Yes	No										Household water test conducted	Yes	Yes			Yes, permision is granted	Source water test conducted	No		Moderate risk
Source sample	20	15	1	Start water quality test	Yes	No										Household water test conducted	Yes	Yes			Yes, permision is granted	Source water test conducted	No		Moderate risk
Household sample	20	15	3	Start water quality test	Yes	No										Household water test conducted	Yes	Yes			Yes, permision is granted	Source water test conducted	No		Moderate risk
Source sample	20	16	1	Start water quality test	Yes	No										Household water test conducted	Yes	Yes			Yes, permision is granted	Source water test conducted	No		Moderate risk
Household sample	20	16	95	Start water quality test	Yes	No										Household water test conducted	Yes	Yes			Yes, permision is granted	Source water test conducted	No		Very high risk
Household sample	20	17	5	Start water quality test	Yes	No										Household water test conducted	Yes	Yes			Yes, permision is granted	Source water test conducted	No		Moderate risk
Source sample	20	17	8	Start water quality test	Yes	No										Household water test conducted	Yes	Yes			Yes, permision is granted	Source water test conducted	No		Moderate risk
Household sample	20	18	1	Start water quality test	Yes	No										Household water test conducted	Yes	No: Unable to access source							Moderate risk
Source sample	20	19	1	Start water quality test	Yes	No										Household water test conducted	Yes	Yes			Yes, permision is granted	Source water test conducted	No		Moderate risk
Household sample	20	19	1	Start water quality test	Yes	No										Household water test conducted	Yes	Yes			Yes, permision is granted	Source water test conducted	No		Moderate risk
Source sample	20	21	1	Start water quality test	Yes	No										Household water test conducted	Yes	Yes			Yes, permision is granted	Source water test conducted	No		Moderate risk
Household sample	20	21	1	Start water quality test	Yes	No										Household water test conducted	Yes	Yes			Yes, permision is granted	Source water test conducted	No		Moderate risk
Household sample	20	22	1	Start water quality test	Yes	No										Household water test conducted	Yes	Yes			Yes, permision is granted	Source water test conducted	No		Moderate risk
Source sample	20	22	1	Start water quality test	Yes	No										Household water test conducted	Yes	Yes			Yes, permision is granted	Source water test conducted	No		Moderate risk
Household sample	20	23	1	Start water quality test	Yes	No										Household water test conducted	Yes	Yes			No, no permision is granted	Source water test not conducted	No		Moderate risk
Household sample	20	24	1	Start water quality test	Yes	No										Household water test conducted	Yes	Yes			Yes, permision is granted	Source water test conducted	No		Moderate risk
Source sample	20	24	16	Start water quality test	Yes	No										Household water test conducted	Yes	Yes			Yes, permision is granted	Source water test conducted	No		High risk
Source sample	20	25	1	Start water quality test	Yes	No										Household water test conducted	Yes	Yes			Yes, permision is granted	Source water test conducted	No		Moderate risk
Household sample	20	25	1	Start water quality test	Yes	No										Household water test conducted	Yes	Yes			Yes, permision is granted	Source water test conducted	No		Moderate risk
Source sample	20	26	1	Start water quality test	Yes	No										Household water test conducted	Yes	Yes			Yes, permision is granted	Source water test conducted	No		Moderate risk
Household sample	20	27		Start water quality test	Yes	No										Household water test conducted	Yes	Yes			Yes, permision is granted	Source water test conducted	No
Source sample	20	27	1	Start water quality test	Yes	No										Household water test conducted	Yes	Yes			Yes, permision is granted	Source water test conducted	No		Moderate risk
Source sample	20	28	10	Start water quality test	Yes	No										Household water test conducted	Yes	Yes			Yes, permision is granted	Source water test conducted	Yes	Blank water test conducted	Moderate risk
Household sample	20	28	11	Start water quality test	Yes	No										Household water test conducted	Yes	Yes			Yes, permision is granted	Source water test conducted	Yes	Blank water test conducted	High risk
Source sample	20	29	1	Start water quality test	Yes	No										Household water test conducted	Yes	Yes			Yes, permision is granted	Source water test conducted	No		Moderate risk
Household sample	20	29	1	Start water quality test	Yes	No										Household water test conducted	Yes	Yes			Yes, permision is granted	Source water test conducted	No		Moderate risk
Source sample	20	30	1																						Moderate risk
Household sample	20	30	1																						Moderate risk
	1	2
	1	3
	1	6
	1	9
	1	10
	1	11		Refused
	1	13
	1	18
	1	19		Refused
	1	20		Refused
	1	21
	1	28
	1	30
	2	2
	2	3
	2	4
	2	5
	2	7
	2	8
	2	11		Other
	2	12
	2	17
	2	18
	2	21
	2	22
	2	25		Refused
	2	26
	2	28
	2	30
	3	1
	3	2
	3	5
	3	12
	3	13		Refused
	3	16
	3	20
	3	26
	4	2
	4	3
	4	8
	4	10		Refused
	4	12		Other
	4	16
	4	17
	4	19		Refused
	4	20
	4	23
	4	27		Refused
	4	28
	4	29
	4	30		Refused
	5	2		Refused
	5	6
	5	22
	6	2
	6	4
	6	9
	6	12
	6	13		Refused
	6	17		Refused
	6	19		Refused
	6	22		Refused
	6	23		Refused
	6	24		Refused
	6	25		Other
	6	27		Refused
	6	28
	6	29
	7	2
	7	8		Refused
	7	13
	7	14
	7	19		Refused
	7	25
	8	1		Refused
	8	6		Refused
	8	8		Other
	8	11
	8	14		Refused
	8	15
	8	19
	8	20
	8	28
	8	30		Refused
	8	31		Refused
	9	2
	9	4
	9	9
	9	10		Other
	9	12
	9	18
	9	27
	9	28
	10	2
	10	3
	10	5		Other
	10	6
	10	8		Other
	10	9		Other
	10	10		Other
	10	11
	10	13		Refused
	10	20
	10	21
	10	22
	10	23
	10	24
	10	25
	10	26
	10	27
	10	28
	10	29
	10	30
	11	1
	11	3
	11	4		Start water quality test	No: Other reason													No: Water source was not functional
	11	7
	11	10
	11	13
	11	14
	11	17
	11	19
	11	20
	11	21
	11	22
	11	26
	11	28		Refused
	11	30
	12	3		Refused
	12	7
	12	8
	12	10		Refused
	12	12
	12	13
	12	14
	12	15
	12	16		Refused
	12	17		Refused
	12	18
	12	19
	12	20
	12	21		Refused
	12	24
	12	25
	12	26
	12	27		Refused
	12	28
	12	30
	13	2
	13	13
	13	18
	13	21
	13	26
	13	27
	14	2
	14	5		Other
	14	7
	14	10
	14	12
	14	17
	15	1		Refused
	15	2
	15	7
	15	16		Refused
	15	17		Other
	15	20
	15	21
	15	22		Refused
	15	24
	16	1
	16	2
	16	3
	16	5
	16	6
	16	7
	16	8
	16	9
	16	11
	16	13
	16	14
	16	16		Refused
	16	17
	16	19
	16	20
	16	23
	16	26
	16	27
	16	29		Refused
	16	30
	17	2
	17	4
	17	7		Refused
	17	16		Other
	17	18
	17	19
	17	20
	18	4
	18	17
	18	19
	18	20		Start water quality test	No: Other reason													No: Other reason
	18	21
	18	26		Refused
	19	5
	19	8		Refused
	19	12
	19	13
	19	14
	19	19
	19	20
	19	22
	19	23
	19	28		Other
	19	29
	20	3		Refused
	20	5
	20	11		Start water quality test	Yes	No										Household water test conducted	Yes	Yes			Yes, permision is granted	Source water test conducted	No
	20	13		Start water quality test	Yes	No										Household water test conducted	Yes	Yes			Yes, permision is granted	Source water test conducted	Yes	Blank water test conducted
	20	14		Start water quality test	No: Other reason													No: Other reason
	20	20
