# Supplementary material for: Optimizing household survey methods to monitor the Sustainable Development Goals targets 6.1 and 6.2 on drinking water, sanitation and hygiene: A mixed-methods field-test in Belize
Source: PLoS One. 2017 Dec 7;12(12):e0189089. doi: 10.1371/journal.pone.0189089 (PMC5720699; doi:10.1371/journal.pone.0189089)
Supplement: S2 File — (XLSX) [file pone.0189089.s002.xlsx]

## Sheet: Sheet1
HH1	HH2	SAMPLE	WS1	WS1AU	WS1AN	WS2	WS3	WS4	WS5	WS5A	WS5C	WS5D	WS6	WS7A	WS7B	WS7C	WS7D	WS7E	WS7F	WS7X	WS7Z	WS7Q	WS8	WS8AU	WS8AN	WS8B	WS8C	WS9	WS10	WS11	WS12	HHSEX	WS5AA	WS5AB	WS5B	WS5E	WS5FU	WS5FN	HH6	hhweight
1	1	Sample 1	Bottled water	Gallons per week	15	Piped into dwelling					NO		No										Flush to septic tank	Months	2	Mechanical by a service provider	In own dwelling	No			Yes	Male							Urban	0.798996
1	2	Sample 2																																					Urban	0
1	3	Sample 1																																					Urban	0
1	4	Sample 2	Piped into compound, yard or plot										No										Flush to septic tank	Special	DK	Mechanical by a service provider	In own dwelling	No			Yes	Male				Yes			Urban	0.798996
1	5	Sample 1	Bottled water	Gallons per week	10	Piped into dwelling					NO		No										Flush to septic tank	Special	Never		In own dwelling	No			No	Male							Urban	0.798996
1	6	Sample 2																																					Urban	0
1	7	Sample 1	Piped into dwelling								NO		Yes				D						Flush to septic tank	Special	Never		In own dwelling	No			Yes	Male							Urban	0.798996
1	8	Sample 2	Piped into dwelling										No										Flush to septic tank	Years	15	Mechanical by a service provider	In own dwelling	No			No	Male				Yes			Urban	0.798996
1	9	Sample 1																																					Urban	0
1	10	Sample 2																																					Urban	0
1	11	Sample 1	Bottled water	Gallons per week	3	Piped into dwelling					Yes	Water not available from source	No										Flush to septic tank	Years	1	Mechanical by a service provider	In own dwelling	No			Yes	Male							Urban	0.798996
1	12	Sample 2	Bottled water	Gallons per week	15	Piped into dwelling							No										Flush to septic tank	Months	4	Mechanical by a service provider	In own dwelling	No			No	Female				Yes			Urban	0.798996
1	13	Sample 1																																					Urban	0
1	14	Sample 2	Piped into dwelling										No										Flush to septic tank	Special	Other	DK	In own dwelling	No			Yes	Female				Yes			Urban	0.798996
1	15	Sample 1	Piped into dwelling								Yes	Water not available from source	No										Flush to septic tank	Years	2	Mechanical by a service provider	In own dwelling	No			Yes	Female							Urban	0.798996
1	16	Sample 2	Piped into dwelling										No										Flush to septic tank	Years	20	Other	In own dwelling	No			Yes	Female				Yes			Urban	0.798996
1	17	Sample 1	Bottled water	Gallons per week	5	Piped into dwelling					NO		No										Flush to septic tank	Months	6	Mechanical by a service provider	In own dwelling	No			Yes	Male							Urban	0.798996
1	18	Sample 2																																					Urban	0
1	19	Sample 1	Bottled water	Special	DK	Piped into dwelling					NO		No										Flush to septic tank	Special	Other	DK	In own dwelling	No			No	Female							Urban	0.798996
1	20	Sample 2	Piped to neighbour					2	1				No										Pit latrine without slab / Open pit	Special	DK	Missing	Elsewhere	Yes	Other households only (not public)	2	Missing	Male	0		1	Yes			Urban	0.798996
1	21	Sample 1																																					Urban	0
1	22	Sample 2	Piped into dwelling										Yes	A	B								Flush to septic tank	Special	Never		In own dwelling	No			Yes	Female				Yes			Urban	0.798996
1	23	Sample 1	Piped into dwelling								NO		No										Flush to septic tank	Years	1	Manual by a service provider	In own dwelling	No			Yes	Female							Urban	0.798996
1	24	Sample 2	Bottled water	Gallons per week	2	Piped into dwelling							No										Flush to septic tank	Months	1	Mechanical by a service provider	In own dwelling	No			Yes	Female				Yes			Urban	0.798996
1	25	Sample 1	Piped into dwelling								NO		Yes	A	B								Flush to septic tank	Special	Never		In own dwelling	No			Yes	Male							Urban	0.798996
1	26	Sample 2	Bottled water	Liters per week	84	Piped into dwelling							No										Flush to septic tank	Years	10	Mechanical by a service provider	In own dwelling	No			No	Male				Yes			Urban	0.798996
1	27	Sample 1	Bottled water	Gallons per week	10	Piped into dwelling					NO		No										Flush to septic tank	Special	Other	Missing	In own dwelling	No			Yes	Female							Urban	0.798996
1	28	Sample 2																																					Urban	0
1	29	Sample 1	Bottled water	Gallons per week	5	Piped into dwelling					NO		No										Flush to septic tank	Months	6	Mechanical by a service provider	In own dwelling	No			Yes	Male							Urban	0.798996
1	30	Sample 2																																					Urban	0
2	1	Sample 1	Bottled water	Gallons per week	4	Piped into dwelling					NO		No										Flush to septic tank	Months	6	Mechanical by a service provider	In own dwelling	No			Yes	Female							Urban	0.878918
2	2	Sample 2																																					Urban	0
2	3	Sample 1																																					Urban	0
2	4	Sample 2																																					Urban	0
2	5	Sample 1																																					Urban	0
2	6	Sample 2	Bottled water	Gallons per week	6	Piped into compound, yard or plot							No										Pit latrine with slab	Months	2	Mechanical by a service provider	In own yard / plot	No			Yes	Female				Yes			Urban	0.878918
2	7	Sample 1																																					Urban	0
2	8	Sample 2																																					Urban	0
2	9	Sample 1	Piped into compound, yard or plot								NO		No										Flush to septic tank	Special	MIssing	Missing	In own dwelling	No			No	Female							Urban	0.878918
2	10	Sample 2	Piped into dwelling										Yes	A									Flush to septic tank	Years	1	Mechanical by a service provider	In own dwelling	No			Yes	Female				Yes			Urban	0.878918
2	11	Sample 1	Bottled water	Gallons per week	1	Piped into dwelling					NO		Yes	A									Flush to septic tank	Special	Never		In own dwelling	No			Yes	Male							Urban	0.878918
2	12	Sample 2																																					Urban	0
2	13	Sample 1	Bottled water	Gallons per week	3	Piped into dwelling					NO		Yes	A									Flush to septic tank	Years	1	Mechanical by a service provider	In own dwelling	No			Yes	Female							Urban	0.878918
2	14	Sample 2	Piped into dwelling										No										Flush to septic tank	Special	Never		In own dwelling	No			Yes	Male				Yes			Urban	0.878918
2	15	Sample 1	Piped into compound, yard or plot								NO		No										Pit latrine without slab / Open pit	Special	Never		In own yard / plot	No			Yes	Male							Urban	0.878918
2	16	Sample 2	Piped into dwelling										No										Flush to septic tank	Special	MIssing	Other	In own dwelling	No			Yes	Female				Yes			Urban	0.878918
2	17	Sample 1																																					Urban	0
2	18	Sample 2																																					Urban	0
2	19	Sample 1	Piped into dwelling								NO		No										Flush to septic tank	Special	Never		In own dwelling	No			Yes	Male							Urban	0.878918
2	20	Sample 2	Piped to neighbour					1	1				Yes	A									Flush to septic tank	Special	DK	Manual by a service provider	In own yard / plot	Yes	Other households only (not public)	2	Missing	Male	0		DK	Yes			Urban	0.878918
2	21	Sample 1																																					Urban	0
2	22	Sample 2																																					Urban	0
2	23	Sample 1	Piped into dwelling								NO		No										Flush to septic tank	Special	Never		In own dwelling	No			Yes	Male							Urban	0.878918
2	24	Sample 2	Piped into dwelling										Yes				D						Flush to septic tank	Special	MIssing	Missing	In own dwelling	No			No	Male				Yes			Urban	0.878918
2	25	Sample 1	Rainwater collection				Elsewhere	10	1	7	NO		No										Other				Elsewhere	Missing			No	Male							Urban	0.878918
2	26	Sample 2																																					Urban	0
2	27	Sample 1	Piped into dwelling								Yes	Water not available from source	No										Flush to septic tank	Years	1	Mechanical by a service provider	In own dwelling	No			Yes	Female							Urban	0.878918
2	28	Sample 2																																					Urban	0
2	29	Sample 1	Piped into dwelling								NO		Yes	A									Flush to septic tank	Special	DK	Mechanical by a service provider	In own dwelling	No			Yes	Male							Urban	0.878918
2	30	Sample 2																																					Urban	0
3	1	Sample 1																																					Urban	0
3	2	Sample 2																																					Urban	0
3	3	Sample 1	Bottled water	Gallons per week	5	Piped into dwelling					NO		No										Flush to septic tank	Special	DK	DK	In own dwelling	No			Yes	Male							Urban	0.874524
3	4	Sample 2	Bottled water	Gallons per week	12	Piped into dwelling							No										Flush to septic tank	Years	2	Mechanical by a service provider	In own dwelling	No			No	Male				Yes			Urban	0.874524
3	5	Sample 1	Piped into dwelling								Yes	Water not available from source	No										Flush to septic tank	Years	4	Mechanical by a service provider	In own dwelling	No			No	Female							Urban	0.874524
3	6	Sample 2	Piped into dwelling										No										Flush to septic tank	Special	Never		In own dwelling	No			Yes	Male				Yes			Urban	0.874524
3	7	Sample 1	Piped into dwelling								NO		Yes		B								Flush to septic tank	Years	2	Mechanical by a service provider	In own dwelling	No			Yes	Male							Urban	0.874524
3	8	Sample 2	Bottled water	Gallons per week	3	Piped into dwelling							No										Flush to septic tank	Special	Never		In own dwelling	No			Yes	Female				Yes			Urban	0.874524
3	9	Sample 1																																					Urban	0
3	10	Sample 2	Piped into dwelling										Yes							X			Flush to septic tank	Years	7	Mechanical by a service provider	In own dwelling	No			No	Female				Yes			Urban	0.874524
3	11	Sample 1	Piped into compound, yard or plot								Yes	Other	No										Flush to septic tank	Years	3	Mechanical by a service provider	In own yard / plot	No			Yes	Female							Urban	0.874524
3	12	Sample 2																																					Urban	0
3	13	Sample 1	Missing				Missing	Missing	Missing	Missing	Missing		Missing										Missing	Special	MIssing	Missing	Missing	Missing			Missing	Female							Urban	0.874524
3	14	Sample 2	Piped into dwelling										No										Flush to septic tank	Years	1	Mechanical by a service provider	In own yard / plot	No			Yes	Male				Yes			Urban	0.874524
3	15	Sample 1	Piped into dwelling								Yes	Water not available from source	No										Flush to septic tank	Special	Never		In own dwelling	No			Yes	Male							Urban	0.874524
3	16	Sample 2																																					Urban	0
3	17	Sample 1	Piped into compound, yard or plot								NO		No										Flush to piped sewer system				In own yard / plot	No			Yes	Male							Urban	0.874524
3	18	Sample 2	Piped into dwelling										No										Flush to septic tank	Special	Never		In own dwelling	No			No	Male				Yes			Urban	0.874524
3	19	Sample 1	Piped to neighbour					10	2	49	NO		No										Pit latrine without slab / Open pit	Special	Never		In own yard / plot	No			Yes	Male							Urban	0.874524
3	20	Sample 2																																					Urban	0
3	21	Sample 1	Piped into dwelling								NO		Yes	A									Flush to septic tank	Special	DK	DK	In own dwelling	No			Yes	Female							Urban	0.874524
3	22	Sample 2	Piped into dwelling										Yes	A									Flush to septic tank	Special	Never		In own dwelling	No			No	Female				Yes			Urban	0.874524
3	23	Sample 1	Bottled water	Gallons per week	10	Piped into compound, yard or plot					NO		Yes	A									Flush to septic tank	Years	2	Mechanical by a service provider	In own yard / plot	No			No	Female							Urban	0.874524
3	24	Sample 2	Piped into dwelling										No										Flush to septic tank	Special	Never		In own dwelling	No			Yes	Male				Yes			Urban	0.874524
3	25	Sample 1	Bottled water	Gallons per week	2	Piped into dwelling					Yes	Water not available from source	No										Flush to DK where				In own dwelling	Yes	Other households only (not public)	3	Yes	Female							Urban	0.874524
3	26	Sample 2																																					Urban	0
3	27	Sample 1	Piped into compound, yard or plot								NO		No										Flush to septic tank	Special	DK	DK	In own dwelling	No			Yes	Female							Urban	0.874524
3	28	Sample 2	Sachet water	Special	DK	Piped into dwelling							No										Flush to septic tank	Special	DK	DK	In own dwelling	No			Yes	Female				Yes			Urban	0.874524
3	29	Sample 1	Piped into dwelling								Yes	Water not available from source	No										Flush to septic tank	Special	Never		Elsewhere	Yes	Other households only (not public)	2	No	Male							Urban	0.874524
3	30	Sample 2	Piped into compound, yard or plot										Yes							X			Flush to septic tank	Years	2	Mechanical by a service provider	In own yard / plot	Yes	Other households only (not public)	3	No	Female				Yes			Urban	0.874524
4	1	Sample 1																																					Urban	0
4	2	Sample 2																																					Urban	0
4	3	Sample 1																																					Urban	0
4	4	Sample 2	Piped into dwelling										Yes	A									Flush to septic tank	Special	DK	DK	In own dwelling	No			Yes	Male				Yes			Urban	0.874524
4	5	Sample 1	Piped into dwelling								NO		No										Flush to septic tank	Months	2	Mechanical by a service provider	In own dwelling	No			Yes	Female							Urban	0.874524
4	6	Sample 2	Piped into dwelling										No										Flush to septic tank	Months	3	Mechanical by a service provider	In own dwelling	No			Yes	Female				Yes			Urban	0.874524
4	7	Sample 1	Bottled water	Gallons per week	4	Piped into dwelling					NO		No										Flush to septic tank	Special	Never		In own dwelling	No			No	Female							Urban	0.874524
4	8	Sample 2																																					Urban	0
4	9	Sample 1	Bottled water	Gallons per week	1	Piped into dwelling					NO		No										Flush to septic tank	Special	DK	DK	In own dwelling	No			Yes	Female							Urban	0.874524
4	10	Sample 2	Piped into dwelling										Yes	A									Flush to septic tank	Special	DK	DK	In own dwelling	No			No	Female				Yes			Urban	0.874524
4	11	Sample 1	Bottled water	Gallons per week	1	Piped into dwelling					Yes	Other	No										Flush to septic tank	Years	6	Manual by a service provider	In own yard / plot	No			Yes	Male							Urban	0.874524
4	12	Sample 2	Missing				Missing	DK	Missing				Missing										Missing	Special	MIssing	Missing	Missing	Missing			Missing	Female	Missing	Missing	DK	Missing			Urban	0.874524
4	13	Sample 1	Piped into dwelling								NO		Yes	A									Flush to septic tank	Special	Never		In own dwelling	No			No	Male							Urban	0.874524
4	14	Sample 2	Piped into compound, yard or plot										No										Flush to septic tank	Special	Never		In own dwelling	No			Yes	Male				Yes			Urban	0.874524
4	15	Sample 1	Piped into compound, yard or plot								NO		No										Flush to septic tank	Special	Never		In own dwelling	No			Yes	Female							Urban	0.874524
4	16	Sample 2																																					Urban	0
4	17	Sample 1																																					Urban	0
4	18	Sample 2	Piped into compound, yard or plot										No										Pit latrine with slab	Years	1	Manual by a service provider	In own yard / plot	No			Yes	Female				Yes			Urban	0.874524
4	19	Sample 1	Piped into dwelling								NO		Yes	A			D						Flush to septic tank	Years	1	Mechanical by a service provider	In own dwelling	No			No	Male							Urban	0.874524
4	20	Sample 2																																					Urban	0
4	21	Sample 1	Piped into compound, yard or plot								NO		No										Flush to septic tank	Special	DK	Manual by a household member	In own dwelling	Yes	Other households only (not public)	2	Yes	Female							Urban	0.874524
4	22	Sample 2	Bottled water	Gallons per week	2	Piped into dwelling							No										Flush to septic tank	Special	MIssing	Missing	In own dwelling	No			Yes	Female				Yes			Urban	0.874524
4	23	Sample 1																																					Urban	0
4	24	Sample 2	Bottled water	Liters per week	20	Piped into compound, yard or plot							No										Composting toilet	Special	DK	DK	In own yard / plot	Yes	Public facility		Yes	Male				Yes			Urban	0.874524
4	25	Sample 1	Bottled water	Gallons per week	6	Piped into dwelling					Yes	Water not available from source	No										Flush to septic tank	Months	6	Mechanical by a service provider	In own dwelling	No			Yes	Male							Urban	0.874524
4	26	Sample 2	Piped into dwelling										No										Flush to septic tank	Special	Never		In own dwelling	No			Yes	Female				Yes			Urban	0.874524
4	27	Sample 1	Bottled water	Gallons per week	2	Piped into dwelling					NO		No										Flush to septic tank	Months	1	Mechanical by a service provider	In own dwelling	No			No	Male							Urban	0.874524
4	28	Sample 2																																					Urban	0
4	29	Sample 1																																					Urban	0
4	30	Sample 2	Piped into compound, yard or plot										No										Pit latrine without slab / Open pit	Special	Never		In own yard / plot	Yes	Other households only (not public)	5	No	Male				Yes			Urban	0.874524
5	1	Sample 1	Piped to neighbour					5	2	7	NO		No										Flush to septic tank	Special	Never		In own yard / plot	No			No	Female							Urban	0.874524
5	2	Sample 2	Sachet water	Special	DK	Piped into dwelling							No										Flush to septic tank	Special	Never		In own dwelling	No			No	Male				Yes			Urban	0.874524
5	3	Sample 1	Piped into compound, yard or plot								Yes	Water not available from source	No										Pit latrine with slab	Special	Never		In own yard / plot	No			No	Male							Urban	0.874524
5	4	Sample 2	Bottled water	Gallons per week	1	Piped into dwelling							No										Flush to septic tank	Special	Never		In own dwelling	No			Yes	Male				Yes			Urban	0.874524
5	5	Sample 1	Piped into compound, yard or plot								NO		No										No facility, Bush, Field									Female							Urban	0.874524
5	6	Sample 2																																					Urban	0
5	7	Sample 1	Piped into dwelling								Yes	Water not available from source	Yes	A									Flush to piped sewer system				In own dwelling	No			Yes	Male							Urban	0.874524
5	8	Sample 2	Sachet water	Gallons per week	5	Piped into dwelling							No										Flush to septic tank	Years	5	Mechanical by a service provider	In own dwelling	No			Yes	Male				Yes			Urban	0.874524
5	9	Sample 1	Bottled water	Gallons per week	20	Piped into dwelling					Yes	Water not available from source	No										Flush to septic tank	Years	3	Mechanical by a service provider	In own dwelling	No			Yes	Male							Urban	0.874524
5	10	Sample 2	Piped into compound, yard or plot										No										Flush to septic tank	Special	DK	DK	Elsewhere	Yes	Other households only (not public)	2	No	Female				Yes			Urban	0.874524
5	11	Sample 1	Piped into dwelling								NO		No										Flush to septic tank	Special	Never		In own dwelling	No			Yes	Female							Urban	0.874524
5	12	Sample 2	Piped to neighbour					20	1				No										Flush to septic tank	Special	Never		In own yard / plot	No			No	Male	0		0	Yes			Urban	0.874524
5	13	Sample 1	Piped into dwelling								NO		Yes	A									Flush to septic tank	Special	Never		In own dwelling	No			Yes	Male							Urban	0.874524
5	14	Sample 2	Piped into compound, yard or plot										Yes		B								Flush to septic tank	Special	DK	DK	In own dwelling	No			Yes	Male				Yes			Urban	0.874524
5	15	Sample 1	Piped into dwelling								NO		No										Flush to septic tank	Years	2	Mechanical by a service provider	In own dwelling	No			Yes	Male							Urban	0.874524
5	16	Sample 2	Piped into dwelling										No										Flush to septic tank	Special	Never		In own dwelling	No			Yes	Male				Yes			Urban	0.874524
5	17	Sample 1	Piped into compound, yard or plot								NO		No										Flush to septic tank	Special	Never		In own dwelling	No			Yes	Female							Urban	0.874524
5	18	Sample 2	Bottled water	Gallons per week	3	Piped into dwelling							No										Flush to septic tank	Years	4	Mechanical by a service provider	In own dwelling	No			No	Female				Yes			Urban	0.874524
5	19	Sample 1	Bottled water	Gallons per week	1	Piped into dwelling					NO		No										Flush to septic tank	Special	Never		In own dwelling	No			Yes	Female							Urban	0.874524
5	20	Sample 2	Piped into dwelling										No										Flush to septic tank	Years	1	Mechanical by a service provider	In own dwelling	No			Yes	Female				Yes			Urban	0.874524
5	21	Sample 1	Piped into dwelling								Yes	Water not available from source	No										Flush to septic tank	Special	Never		In own dwelling	No			No	Female							Urban	0.874524
5	22	Sample 2																																					Urban	0
5	23	Sample 1	Piped into compound, yard or plot								NO		No										Pit latrine with slab	Special	Never		In own yard / plot	No			Yes	Male							Urban	0.874524
5	24	Sample 2	Piped into dwelling										Yes	A									Flush to septic tank	Years	1	Mechanical by a service provider	In own dwelling	No			No	Female				Yes			Urban	0.874524
5	25	Sample 1	Piped into dwelling								NO		No										Flush to septic tank	Years	1	Mechanical by a service provider	In own dwelling	No			Yes	Male							Urban	0.874524
5	26	Sample 2	Piped into dwelling										Yes		B								Flush to septic tank	Special	Never		In own dwelling	No			No	Male				Yes			Urban	0.874524
5	27	Sample 1	Piped into dwelling								NO		No										Flush to DK where				In own yard / plot	No			Yes	Female							Urban	0.874524
5	28	Sample 2	Piped into dwelling										Yes	A									Flush to septic tank	Years	3	Mechanical by a service provider	In own yard / plot	No			No	Male				Yes			Urban	0.874524
5	29	Sample 1	Bottled water	Gallons per week	2	Piped into dwelling					NO		No										Flush to septic tank	Special	DK	DK	In own dwelling	No			Yes	Male							Urban	0.874524
5	30	Sample 2	Piped into dwelling										Yes	A									Flush to septic tank	Special	DK	DK	In own dwelling	No			Yes	Male				Yes			Urban	0.874524
6	1	Sample 1	Bottled water	Gallons per week	3	Piped into dwelling					NO		No										Flush to septic tank	Years	1	Mechanical by a service provider	In own dwelling	No			Yes	Female							Urban	0.874524
6	2	Sample 2																																					Urban	0
6	3	Sample 1	Bottled water	Gallons per week	3	Piped into dwelling					NO		No										Flush to septic tank	Special	Never		In own dwelling	No			Yes	Female							Urban	0.874524
6	4	Sample 2																																					Urban	0
6	5	Sample 1	Piped into dwelling								NO		Yes	A									Flush to septic tank	Special	DK	DK	In own dwelling	No			No	Male							Urban	0.874524
6	6	Sample 2	Piped into dwelling										No										Flush to septic tank	Special	Never		In own yard / plot	No			Yes	Male				Yes			Urban	0.874524
6	7	Sample 1	Bottled water	Gallons per week	2	Piped into dwelling					NO		No										Flush to septic tank	Special	Never		In own dwelling	No			Yes	Male							Urban	0.874524
6	8	Sample 2	Piped into compound, yard or plot										Yes	A									Flush to septic tank	Special	MIssing	DK	In own dwelling	No			No	Female				Yes			Urban	0.874524
6	9	Sample 1																																					Urban	0
6	10	Sample 2	Piped into dwelling										No										Flush to septic tank	Special	Never		In own dwelling	No			Yes	Male				Yes			Urban	0.874524
6	11	Sample 1	Piped into dwelling								NO		No										Flush to septic tank	Special	Never		In own yard / plot	No			Yes	Female							Urban	0.874524
6	12	Sample 2																																					Urban	0
6	13	Sample 1	Bottled water	Gallons per week	2	Piped into dwelling					NO		No										Flush to septic tank	Months	3	Mechanical by a service provider	In own dwelling	No			No	Male							Urban	0.874524
6	14	Sample 2	Piped into dwelling										No										Flush to septic tank	Years	1	Mechanical by a service provider	In own dwelling	No			No	Male				Yes			Urban	0.874524
6	15	Sample 1	Piped into dwelling								NO		No										Flush to septic tank	Special	DK	DK	In own dwelling	No			Yes	Female							Urban	0.874524
6	16	Sample 2	Piped into dwelling										No										Flush to septic tank	Special	Never		In own dwelling	No			No	Female				Yes			Urban	0.874524
6	17	Sample 1	Bottled water	Gallons per week	3	Piped into dwelling					NO		No										Flush to septic tank	Years	1	Mechanical by a service provider	In own dwelling	No			No	Male							Urban	0.874524
6	18	Sample 2	Piped into dwelling										No										Flush to septic tank	Special	Never		In own dwelling	No			No	Male				Yes			Urban	0.874524
6	19	Sample 1	Bottled water	Gallons per week	2	Piped to neighbour		15	1	7	NO		No										Flush to septic tank	Special	DK	DK	In own dwelling	Yes	Other households only (not public)	2	No	Male							Urban	0.874524
6	20	Sample 2	Piped into dwelling										No										Pit latrine with slab	Special	Never		In own yard / plot	No			Yes	Male				Yes			Urban	0.874524
6	21	Sample 1	Piped into compound, yard or plot								Yes	Other	No										Flush to septic tank	Special	Never		In own dwelling	No			Yes	Female							Urban	0.874524
6	22	Sample 2	Bottled water	Gallons per week	2	Piped into dwelling							No										Flush to septic tank	Special	MIssing	DK	In own dwelling	No			No	Female				Yes			Urban	0.874524
6	23	Sample 1	Bottled water	Gallons per week	2	Piped into dwelling					NO		No										Flush to septic tank	Special	Never		In own dwelling	No			No	Female							Urban	0.874524
6	24	Sample 2	Bottled water	Gallons per week	4	Piped into dwelling							No										Flush to septic tank	Years	2	Mechanical by a service provider	In own dwelling	No			No	Female				Yes			Urban	0.874524
6	25	Sample 1	Bottled water	Gallons per week	15	Piped into dwelling					NO		No										Flush to septic tank	Months	6	Mechanical by a service provider	In own dwelling	No			Yes	Male							Urban	0.874524
6	26	Sample 2	Bottled water	Gallons per week	2	Piped into dwelling							Yes	A									Flush to septic tank	Years	4	Mechanical by a service provider	In own dwelling	No			Yes	Female				Yes			Urban	0.874524
6	27	Sample 1	Bottled water	Gallons per week	2	Piped into dwelling					NO		No										Flush to septic tank	Special	DK	DK	In own dwelling	No			No	Female							Urban	0.874524
6	28	Sample 2																																					Urban	0
6	29	Sample 1																																					Urban	0
6	30	Sample 2	Piped into dwelling										Yes	A									Flush to septic tank	Special	Never		In own dwelling	No			Yes	Female				Yes			Urban	0.874524
7	1	Sample 1	Piped into compound, yard or plot								NO		No										Pit latrine with slab	Special	Never		In own yard / plot	No			Yes	Male							Rural	1.1315
7	2	Sample 2																																					Rural	0
7	3	Sample 1	Rainwater collection				In own yard / plot				Yes	Water not available from source	Yes		B								Other				Elsewhere	Yes	Other households only (not public)	Missing	No	Male							Rural	1.1315
7	4	Sample 2	Bottled water	Gallons per week	5	Piped into dwelling							No										Flush to septic tank	Special	Never		In own dwelling	No			Yes	Male				Yes			Rural	1.1315
7	5	Sample 1	Rainwater collection				In own yard / plot				NO		No										Flush to septic tank	Special	DK	DK	In own dwelling	No			Yes	Male							Rural	1.1315
7	6	Sample 2	Sachet water	Special	DK	Piped into dwelling							No										Flush to septic tank	Special	Never		In own dwelling	No			No	Male				Yes			Rural	1.1315
7	7	Sample 1	Bottled water	Gallons per week	3	Piped into compound, yard or plot					NO		No										Flush to septic tank	Special	Never		In own yard / plot	No			No	Male							Rural	1.1315
7	8	Sample 2	Piped into compound, yard or plot										No										Pit latrine with slab	Special	Never		In own yard / plot	No			No	Male				Yes			Rural	1.1315
7	9	Sample 1	Rainwater collection				In own yard / plot				NO		No										Flush to septic tank	Special	Never		In own dwelling	No			Yes	Male							Rural	1.1315
7	10	Sample 2	Bottled water	Gallons per week	4	Piped into compound, yard or plot							No										Flush to septic tank	Special	Never		In own dwelling	No			No	Female				Yes			Rural	1.1315
7	11	Sample 1	Rainwater collection				Elsewhere	20	1	2	NO		Yes							X			Flush to septic tank	Special	Never		In own dwelling	No			No	Male							Rural	1.1315
7	12	Sample 2	Rainwater collection				In own yard / plot						Yes		B								Flush to septic tank	Special	Never		In own dwelling	No			Yes	Female				Yes			Rural	1.1315
7	13	Sample 1																																					Rural	0
7	14	Sample 2																																					Rural	0
7	15	Sample 1	Piped into compound, yard or plot								NO		Yes	A									Ventilated Improved Pit latrine (VIP)	Special	MIssing	DK	In own yard / plot	No			Yes	Male							Rural	1.1315
7	16	Sample 2	Piped into dwelling										No										Pit latrine with slab	Special	Never		In own yard / plot	No			Yes	Male				No	Hours per day	8	Rural	1.1315
7	17	Sample 1	Piped into compound, yard or plot								NO		No										Pit latrine without slab / Open pit	Special	Never		In own yard / plot	No			Yes	Male							Rural	1.1315
7	18	Sample 2	Piped into dwelling										No										Pit latrine with slab	Special	Never		In own yard / plot	No			Yes	Male				Yes			Rural	1.1315
7	19	Sample 1	Piped into compound, yard or plot								NO		Yes	A									Pit latrine without slab / Open pit	Special	Never		In own yard / plot	No			No	Male							Rural	1.1315
7	20	Sample 2	Piped into compound, yard or plot										Yes	A	B								Pit latrine without slab / Open pit	Special	Never		In own yard / plot	No			No	Male				No	Hours per day	12	Rural	1.1315
7	21	Sample 1	Piped into dwelling								NO		No										Flush to septic tank	Special	Never		In own dwelling	No			Yes	Male							Rural	1.1315
7	22	Sample 2	Piped into compound, yard or plot										Yes	A									Pit latrine with slab	Special	Never		In own yard / plot	Yes	Other households only (not public)	2	Yes	Male				Yes			Rural	1.1315
7	23	Sample 1	Piped into compound, yard or plot								NO		Yes	A									Pit latrine without slab / Open pit	Special	Never		Elsewhere	Yes	Other households only (not public)	5	No	Male							Rural	1.1315
7	24	Sample 2	Piped into compound, yard or plot										Yes	A									Pit latrine with slab	Special	Never		In own yard / plot	No			Yes	Male				Yes			Rural	1.1315
7	25	Sample 1																																					Rural	0
7	26	Sample 2	Piped into compound, yard or plot										Yes			C							Pit latrine without slab / Open pit	Special	Never		In own yard / plot	No			No	Male				Yes			Rural	1.1315
7	27	Sample 1	Piped into compound, yard or plot								NO		Yes	A									Pit latrine with slab	Special	Never		In own yard / plot	No			Yes	Male							Rural	1.1315
7	28	Sample 2	Bottled water	Gallons per week	2	Piped into compound, yard or plot							No										Flush to pit (latrine)	Special	Never		In own yard / plot	No			No	Male				No	Hours per day	12	Rural	1.1315
7	29	Sample 1	Piped into dwelling								NO		No										Pit latrine without slab / Open pit	Special	Never		In own yard / plot	No			Yes	Male							Rural	1.1315
7	30	Sample 2	Piped to neighbour					30	1				No										Ventilated Improved Pit latrine (VIP)	Special	MIssing	DK	In own yard / plot	No			No	Male	3	4	7	No	Hours per day	1	Rural	1.1315
8	1	Sample 1	Piped into compound, yard or plot								NO		No										Flush to septic tank	Special	MIssing	DK	In own yard / plot	Yes	Other households only (not public)	5	No	Male							Urban	0.827602
8	2	Sample 2	Piped into dwelling										No										Flush to piped sewer system				In own dwelling	No			No	Male				No	Days per week	3	Urban	0.827602
8	3	Sample 1	Piped into dwelling								Yes	DK	No										Flush to septic tank	Special	DK	DK	In own dwelling	No			Yes	Male							Urban	0.827602
8	4	Sample 2	Piped into compound, yard or plot										No										Flush to septic tank	Special	Never		In own dwelling	No			Yes	Male				Yes			Urban	0.827602
8	5	Sample 1	Bottled water	Gallons per week	5	Piped into dwelling					NO		No										Flush to septic tank	Special	Never		In own dwelling	No			Yes	Male							Urban	0.827602
8	6	Sample 2	Piped into dwelling										No										Flush to septic tank	Special	Never		In own dwelling	No			No	Male				Yes			Urban	0.827602
8	7	Sample 1	Piped into dwelling								NO		No										Flush to septic tank	Special	DK	Mechanical by a service provider	In own dwelling	Yes	Other households only (not public)	2	No	Male							Urban	0.827602
8	8	Sample 2	Bottled water	Gallons per week	35	Piped into dwelling							No										Flush to septic tank	Months	2	Mechanical by a service provider	In own dwelling	No			No	Male				No	Hours per day	4	Urban	0.827602
8	9	Sample 1	Piped into dwelling								NO		Yes	A	B								Flush to septic tank	Special	Never		In own dwelling	No			Yes	Male							Urban	0.827602
8	10	Sample 2	Piped into dwelling										No										Flush to septic tank	Special	DK	DK	In own dwelling	No			No	Male				No	Days per week	2	Urban	0.827602
8	11	Sample 1																																					Urban	0
8	12	Sample 2	Piped into dwelling										No										Flush to septic tank	Years	2	Mechanical by a service provider	In own dwelling	No			Yes	Male				Yes			Urban	0.827602
8	13	Sample 1	Piped into dwelling								Yes	DK	No										Pit latrine with slab	Special	Never		In own yard / plot	Yes	Other households only (not public)	Ten or more households	Yes	Female							Urban	0.827602
8	14	Sample 2	Piped into dwelling										No										Flush to septic tank	Special	DK	DK	In own dwelling	No			No	Male				No	Special	Missing	Urban	0.827602
8	15	Sample 1																																					Urban	0
8	16	Sample 2	Piped into compound, yard or plot										No										Pit latrine with slab	Special	Never		In own yard / plot	No			Yes	Male				Yes			Urban	0.827602
8	17	Sample 1	Piped into dwelling								Yes	Other	No										Flush to septic tank	Special	DK	DK	In own dwelling	No			No	Male							Urban	0.827602
8	18	Sample 2	Piped into dwelling										No										Flush to septic tank	Special	Never		In own yard / plot	Yes	Other households only (not public)	2	No	Female				Yes			Urban	0.827602
8	19	Sample 1																																					Urban	0
8	20	Sample 2																																					Urban	0
8	21	Sample 1	Piped into dwelling								NO		No										Flush to septic tank	Special	DK	DK	In own dwelling	No			No	Female							Urban	0.827602
8	22	Sample 2	Bottled water	Gallons per week	1	Piped into dwelling							No										Flush to septic tank	Special	Never		In own dwelling	No			No	Female				Yes			Urban	0.827602
8	23	Sample 1	Piped into dwelling								NO		No										Pit latrine without slab / Open pit	Special	Never		In own yard / plot	No			Yes	Female							Urban	0.827602
8	24	Sample 2	Piped into dwelling										No										Flush to septic tank	Special	Never		In own dwelling	No			Yes	Male				Yes			Urban	0.827602
8	26	Sample 2	Piped into dwelling										No										Flush to septic tank	Special	Never		In own dwelling	No			Yes	Male				Yes			Urban	0.827602
8	27	Sample 1	Piped into dwelling								Yes	Water not available from source	Yes		B								Flush to septic tank	Special	Never		In own dwelling	No			No	Female							Urban	0.827602
8	28	Sample 2																																					Urban	0
8	29	Sample 1	Piped into dwelling								NO		Yes	A									Flush to septic tank	Special	Never		In own dwelling	No			Yes	Male							Urban	0.827602
8	30	Sample 2	Piped into dwelling										No										Flush to septic tank	Special	Never		In own dwelling	No			No	Female				Yes			Urban	0.827602
8	31	Sample 1	Piped into dwelling								NO		No										Flush to septic tank	Special	DK	Mechanical by a service provider	In own dwelling	No			No	Male							Urban	0.827602
9	1	Sample 1	Piped into compound, yard or plot								NO		Yes	A									Flush to septic tank	Years	1	Mechanical by a service provider	In own dwelling	No			No	Female							Urban	0.815126
9	2	Sample 2																																					Urban	0
9	3	Sample 1	Bottled water	Gallons per week	2	Piped into dwelling					NO		No										Flush to septic tank	Special	DK	DK	In own dwelling	No			No	Female							Urban	0.815126
9	4	Sample 2																																					Urban	0
9	5	Sample 1	Piped into compound, yard or plot								Yes	Water not available from source	Yes	A	B								Pit latrine with slab	Special	Never		In own yard / plot	Yes	Other households only (not public)	2	Yes	Female							Urban	0.815126
9	6	Sample 2	Piped into dwelling										No										Flush to septic tank	Special	Never		In own dwelling	No			Yes	Male				Yes			Urban	0.815126
9	7	Sample 1	Piped into compound, yard or plot								NO		No										Flush to septic tank	Special	Never		In own yard / plot	Yes	Other households only (not public)	2	Yes	Male							Urban	0.815126
9	8	Sample 2	Piped into dwelling										No										Flush to septic tank	Special	Never		In own dwelling	No			Yes	Male				Yes			Urban	0.815126
9	9	Sample 1																																					Urban	0
9	10	Sample 2	Bottled water	Gallons per week	3	Piped into dwelling							No										Flush to septic tank	Special	DK	DK	In own dwelling	No			Yes	Male				Yes			Urban	0.815126
9	11	Sample 1	Piped into compound, yard or plot								NO		No										Flush to septic tank	Special	Never		Elsewhere	No			Yes	Male							Urban	0.815126
9	12	Sample 2																																					Urban	0
9	13	Sample 1	Piped into compound, yard or plot								NO		Yes		B								No facility, Bush, Field									Male							Urban	0.815126
9	14	Sample 2	Piped into dwelling										No										Flush to septic tank	Special	Never		In own dwelling	No			Yes	Female				Yes			Urban	0.815126
9	15	Sample 1	Piped into dwelling								Yes	Water not available from source	No										Flush to septic tank	Years	1	Mechanical by a service provider	In own dwelling	No			Yes	Male							Urban	0.815126
9	16	Sample 2	Piped into dwelling										No										Flush to septic tank	Years	3	Mechanical by a service provider	In own dwelling	No			Yes	Male				Yes			Urban	0.815126
9	17	Sample 1	Bottled water	Gallons per week	7	Piped into dwelling					NO		No										Flush to septic tank	Years	2	Mechanical by a service provider	In own dwelling	No			Yes	Male							Urban	0.815126
9	18	Sample 2																																					Urban	0
9	19	Sample 1	Piped into dwelling								NO		No										Flush to septic tank	Special	Never		In own dwelling	No			No	Male							Urban	0.815126
9	20	Sample 2	Bottled water	Gallons per week	10	Piped into dwelling							No										Flush to septic tank	Months	4	Mechanical by a service provider	In own dwelling	No			Yes	Male				Yes			Urban	0.815126
9	21	Sample 1	Piped into dwelling								Yes	Water not available from source	Yes	A	B								Flush to septic tank	Special	Never		In own yard / plot	Yes	Other households only (not public)	3	No	Female							Urban	0.815126
9	22	Sample 2	Piped into dwelling										No										Flush to septic tank	Years	6	Mechanical by a service provider	In own dwelling	No			Yes	Male				Yes			Urban	0.815126
9	23	Sample 1	Piped into compound, yard or plot								NO		Yes		B								Flush to septic tank	Years	1	Mechanical by a service provider	In own dwelling	No			Yes	Female							Urban	0.815126
9	24	Sample 2	Piped into dwelling										No										Flush to septic tank	Years	2	Mechanical by a service provider	In own dwelling	No			Yes	Male				Yes			Urban	0.815126
9	25	Sample 1	Piped into dwelling								NO		No										Flush to septic tank	Special	DK	DK	In own dwelling	No			Yes	Male							Urban	0.815126
9	26	Sample 2	Piped into dwelling										No										Flush to septic tank	Special	Never		In own dwelling	No			No	Female				Yes			Urban	0.815126
9	27	Sample 1																																					Urban	0
9	28	Sample 2																																					Urban	0
9	29	Sample 1	Piped into dwelling								NO		No										Flush to septic tank	Special	Never		In own dwelling	No			Yes	Male							Urban	0.815126
9	30	Sample 2	Piped into dwelling										No										Flush to septic tank	Special	DK	DK	In own dwelling	No			No	Male				Yes			Urban	0.815126
10	1	Sample 1	Piped into dwelling								NO		Yes	A	B								Flush to septic tank	Special	Never		In own dwelling	No			Yes	Male							Rural	1.1315
10	2	Sample 2																																					Rural	0
10	3	Sample 1																																					Rural	0
10	4	Sample 2	Bottled water	Gallons per week	5	Protected well	In own yard / plot						No										Flush to septic tank	Months	2	Mechanical by a service provider	In own dwelling	No			Yes	Male				Yes			Rural	1.1315
10	5	Sample 1	Piped into dwelling								NO		No										Flush to septic tank	Special	DK	DK	Elsewhere	Yes	Other households only (not public)	3	No	Male							Rural	1.1315
10	6	Sample 2																																					Rural	0
10	7	Sample 1	Piped into compound, yard or plot								NO		Yes	A									Pit latrine without slab / Open pit	Special	Never		In own yard / plot	No			Yes	Male							Rural	1.1315
10	8	Sample 2	Bottled water	Liters per week	10	Piped to neighbour		10	1				No										Other				Elsewhere	Yes	Other households only (not public)	4	No	Male	0		70	Yes			Rural	1.1315
10	9	Sample 1	Bottled water	Gallons per week	6	Piped into compound, yard or plot					NO		No										Flush to septic tank	Special	DK	DK	In own yard / plot	Yes	Other households only (not public)	6	No	Male							Rural	1.1315
10	10	Sample 2	Other				In own yard / plot						No										Pit latrine without slab / Open pit	Special	Never		In own yard / plot	No			No	Male				Yes			Rural	1.1315
10	11	Sample 1																																					Rural	0
10	12	Sample 2	Piped into dwelling										No										Pit latrine with slab	Special	MIssing	Missing	In own yard / plot	No			Yes	Male				Yes			Rural	1.1315
10	13	Sample 1	Piped into compound, yard or plot								NO		Yes		B								Pit latrine with slab	Special	Never		In own yard / plot	No			No	Male							Rural	1.1315
10	14	Sample 2	Rainwater collection				Elsewhere	5	1				Yes		B					X			Pit latrine with slab	Special	Never		In own yard / plot	No			Yes	Male	0		0	Yes			Rural	1.1315
10	15	Sample 1	Rainwater collection				In own dwelling				NO		Yes		B								Pit latrine with slab	Special	MIssing	Missing	In own yard / plot	No			Yes	Male							Rural	1.1315
10	16	Sample 2	Rainwater collection				In own yard / plot						Yes							X			Other				Elsewhere	Yes	Other households only (not public)	2	No	Male				No	Months per year	1	Rural	1.1315
10	17	Sample 1	Rainwater collection				Elsewhere	20	1	7	NO		Yes	A	B								Ventilated Improved Pit latrine (VIP)	Special	Never		In own yard / plot	No			Yes	Male							Rural	1.1315
10	18	Sample 2	Rainwater collection				In own yard / plot						No										Pit latrine without slab / Open pit	Special	MIssing	Missing	In own yard / plot	No			Yes	Male				Yes			Rural	1.1315
10	19	Sample 1	Piped into dwelling								NO		No										Flush to septic tank	Months	2	Mechanical by a service provider	In own dwelling	No			No	Male							Rural	1.1315
10	20	Sample 2																																					Rural	0
10	21	Sample 1																																					Rural	0
10	22	Sample 2																																					Rural	0
10	23	Sample 1																																					Rural	0
10	24	Sample 2																																					Rural	0
10	25	Sample 1																																					Rural	0
10	26	Sample 2																																					Rural	0
10	27	Sample 1																																					Rural	0
10	28	Sample 2																																					Rural	0
10	29	Sample 1																																					Rural	0
10	30	Sample 2																																					Rural	0
11	1	Sample 1																																					Urban	0
11	2	Sample 2	Piped into dwelling										No										Flush to septic tank	Years	2	Mechanical by a service provider	In own dwelling	No			Yes	Female				Yes			Urban	0.929603
11	3	Sample 1																																					Urban	0
11	4	Sample 2	Piped into compound, yard or plot										No										Flush to septic tank	Special	DK	DK	Elsewhere	Yes	Other households only (not public)	2	No	Male				Yes			Urban	0.929603
11	5	Sample 1	Piped into dwelling								NO		No										Flush to septic tank	Years	2	Mechanical by a service provider	In own dwelling	No			Yes	Male							Urban	0.929603
11	6	Sample 2	Piped into dwelling										Yes	A									Flush to septic tank	Special	DK	Missing	In own yard / plot	No			No	Male				Yes			Urban	0.929603
11	7	Sample 1																																					Urban	0
11	8	Sample 2	Piped into dwelling										No										Flush to septic tank	Special	DK	Missing	In own dwelling	No			Yes	Female				Yes			Urban	0.929603
11	9	Sample 1	Piped into dwelling								NO		No										Flush to septic tank	Special	DK	DK	In own dwelling	No			No	Female							Urban	0.929603
11	10	Sample 2																																					Urban	0
11	11	Sample 1	Bottled water	Liters per week	21	Piped into dwelling					Yes	Water not available from source	No										Flush to septic tank	Years	2	Mechanical by a service provider	In own dwelling	No			Yes	Male							Urban	0.929603
11	12	Sample 2	Piped into dwelling										No										Flush to septic tank	Years	2	Mechanical by a service provider	In own dwelling	No			Yes	Female				Yes			Urban	0.929603
11	13	Sample 1																																					Urban	0
11	14	Sample 2																																					Urban	0
11	15	Sample 1	Piped into dwelling								Yes	Water not available from source	No										Flush to septic tank	Special	Never		In own dwelling	No			Yes	Female							Urban	0.929603
11	16	Sample 2	Bottled water	Liters per week	14	Piped into dwelling							No										Flush to DK where				In own dwelling	No			Yes	Male				Yes			Urban	0.929603
11	17	Sample 1																																					Urban	0
11	18	Sample 2	Bottled water	Gallons per week	2	Piped into dwelling							No										Flush to septic tank	Special	DK	DK	In own dwelling	No			No	Male				Yes			Urban	0.929603
11	19	Sample 1																																					Urban	0
11	20	Sample 2																																					Urban	0
11	21	Sample 1																																					Urban	0
11	22	Sample 2																																					Urban	0
11	23	Sample 1	Piped into dwelling								NO		No										Flush to septic tank	Months	2	Mechanical by a service provider	In own dwelling	No			No	Male							Urban	0.929603
11	24	Sample 2	Piped into dwelling										No										Flush to septic tank	Special	Never		In own dwelling	No			Yes	Female				Yes			Urban	0.929603
11	25	Sample 1	Piped into dwelling								NO		No										Flush to septic tank	Special	Never		In own dwelling	No			Yes	Male							Urban	0.929603
11	26	Sample 2																																					Urban	0
11	27	Sample 1	Piped into dwelling								NO		No										Flush to septic tank	Special	Never		In own dwelling	Yes	Other households only (not public)	2	Yes	Female							Urban	0.929603
11	28	Sample 2	Bottled water	Gallons per week	2	Piped into compound, yard or plot							Yes		B								Flush to septic tank	Special	DK	DK	In own dwelling	Yes	Other households only (not public)	3	Yes	Male				Yes			Urban	0.929603
11	29	Sample 1	Piped into compound, yard or plot								NO		No										Flush to septic tank	Special	Never		In own dwelling	No			No	Female							Urban	0.929603
11	30	Sample 2																																					Urban	0
12	1	Sample 1	Piped into dwelling								NO		Yes				D						Flush to septic tank	Months	1	Mechanical by a service provider	In own dwelling	No			Yes	Male							Urban	0.929603
12	2	Sample 2	Piped into dwelling										No										Flush to septic tank	Special	Never		In own dwelling	No			Yes	Female				Yes			Urban	0.929603
12	3	Sample 1	Piped into dwelling								NO		No										Flush to septic tank	Years	1	Mechanical by a service provider	In own dwelling	No			No	Male							Urban	0.929603
12	4	Sample 2	Piped into compound, yard or plot										No										Flush to septic tank	Special	Never		In own dwelling	No			Yes	Female				Yes			Urban	0.929603
12	5	Sample 1	Piped into dwelling								NO		No										Flush to septic tank	Special	DK	DK	In own dwelling	No			Yes	Male							Urban	0.929603
12	6	Sample 2	Piped into dwelling										No										Flush to septic tank	Special	Never		In own dwelling	No			Yes	Female				Yes			Urban	0.929603
12	7	Sample 1																																					Urban	0
12	8	Sample 2																																					Urban	0
12	9	Sample 1	Piped into dwelling								NO		No										Flush to septic tank	Special	Never		In own dwelling	No			Yes	Female							Urban	0.929603
12	10	Sample 2	Piped into dwelling										No										Flush to septic tank	Special	Never		In own dwelling	No			Yes	Male				Yes			Urban	0.929603
12	11	Sample 1	Bottled water	Gallons per week	2	Piped into dwelling					NO		No										Flush to septic tank	Special	Never		In own dwelling	No			Yes	Male							Urban	0.929603
12	12	Sample 2																																					Urban	0
12	13	Sample 1																																					Urban	0
12	14	Sample 2																																					Urban	0
12	15	Sample 1																																					Urban	0
12	16	Sample 2	Piped into dwelling										No										Flush to septic tank	Special	Never		In own dwelling	No			Yes	Male				Yes			Urban	0.929603
12	17	Sample 1	Bottled water	Special	DK	Piped into dwelling					NO		No										Flush to septic tank	Special	DK	DK	In own dwelling	No			No	Male							Urban	0.929603
12	18	Sample 2																																					Urban	0
12	19	Sample 1																																					Urban	0
12	20	Sample 2																																					Urban	0
12	21	Sample 1	Piped into dwelling								NO		No										Flush to septic tank	Months	3	Mechanical by a service provider	In own yard / plot	No			No	Male							Urban	0.929603
12	22	Sample 2	Bottled water	Gallons per week	2	Piped into dwelling							Yes	A									Flush to septic tank	Special	DK	DK	In own dwelling	No			No	Male				Yes			Urban	0.929603
12	23	Sample 1	Piped into dwelling								NO		No										Flush to septic tank	Years	1	Mechanical by a service provider	In own dwelling	No			Yes	Male							Urban	0.929603
12	24	Sample 2																																					Urban	0
12	25	Sample 1																																					Urban	0
12	26	Sample 2																																					Urban	0
12	27	Sample 1	Piped into dwelling								NO		No										Flush to septic tank	Special	Never		In own dwelling	No			No	Male							Urban	0.929603
12	28	Sample 2																																					Urban	0
12	29	Sample 1	Bottled water	Gallons per week	5	Piped into dwelling					NO		No										Flush to septic tank	Months	1	Mechanical by a service provider	In own dwelling	No			Yes	Male							Urban	0.929603
12	30	Sample 2																																					Urban	0
13	1	Sample 1	Piped into compound, yard or plot								NO		No										Pit latrine with slab	Special	Never		In own yard / plot	Yes	Other households only (not public)	2	No	Male							Rural	1.1315
13	2	Sample 2																																					Rural	0
13	3	Sample 1	Bottled water	Gallons per week	8	Piped into dwelling					NO		No										Flush to septic tank	Years	1	Mechanical by a service provider	In own dwelling	No			Yes	Male							Rural	1.1315
13	4	Sample 2	Other				In own dwelling						No										Pit latrine with slab	Years	7	Manual by a household member	In own yard / plot	No			No	Male				Yes			Rural	1.1315
13	5	Sample 1	Piped into compound, yard or plot								NO		No										Pit latrine with slab	Special	Never		In own yard / plot	Yes	Other households only (not public)	2	No	Female							Rural	1.1315
13	6	Sample 2	Bottled water	Gallons per week	5	Piped into dwelling							No										Flush to septic tank	Months	9	Mechanical by a service provider	In own dwelling	No			Yes	Male				Yes			Rural	1.1315
13	7	Sample 1	Piped into compound, yard or plot								NO		No										Pit latrine with slab	Special	Never		In own yard / plot	No			Yes	Male							Rural	1.1315
13	8	Sample 2	Piped into compound, yard or plot										No										No facility, Bush, Field									Male				Yes			Rural	1.1315
13	9	Sample 1	Piped into dwelling								NO		No										Flush to septic tank	Special	DK	DK	In own dwelling	No			Yes	Male							Rural	1.1315
13	10	Sample 2	Piped into dwelling										Yes		B								Pit latrine with slab	Months	1	Other	In own yard / plot	No			No	Male				Yes			Rural	1.1315
13	11	Sample 1	Piped into compound, yard or plot								NO		No										Flush to pit (latrine)	Special	Never		In own yard / plot	No			No	Male							Rural	1.1315
13	12	Sample 2	Piped into dwelling										No										Flush to septic tank	Years	2	Mechanical by a service provider	In own dwelling	No			No	Male				Yes			Rural	1.1315
13	13	Sample 1																																					Rural	0
13	14	Sample 2	Bottled water	Gallons per week	15	Piped into dwelling							No										Flush to septic tank	Years	1	Mechanical by a service provider	In own dwelling	No			Yes	Male				Yes			Rural	1.1315
13	15	Sample 1	Bottled water	Gallons per week	10	Piped into dwelling					NO		No										Flush to septic tank	Special	Never		In own dwelling	No			No	Male							Rural	1.1315
13	16	Sample 2	Piped into dwelling										Yes	A									Ventilated Improved Pit latrine (VIP)	Special	Never		In own yard / plot	No			Yes	Male				Yes			Rural	1.1315
13	17	Sample 1	Piped into compound, yard or plot								NO		Yes	A									Ventilated Improved Pit latrine (VIP)	Special	Never		In own yard / plot	No			Yes	Female							Rural	1.1315
13	18	Sample 2																																					Rural	0
13	19	Sample 1	Bottled water	Gallons per week	1	Piped into dwelling					NO		No										Flush to septic tank	Special	DK	Mechanical by a service provider	In own dwelling	No			Yes	Male							Rural	1.1315
13	20	Sample 2	Bottled water	Gallons per week	1	Piped into dwelling							No										Flush to septic tank	Years	2	Mechanical by a service provider	In own dwelling	No			Yes	Male				Yes			Rural	1.1315
13	21	Sample 1																																					Rural	0
13	22	Sample 2	Piped into dwelling										Yes			C							Flush to septic tank	Special	Never		In own dwelling	No			Yes	Male				Yes			Rural	1.1315
13	23	Sample 1	Piped into compound, yard or plot								NO		No										Flush to septic tank	Special	Never		In own dwelling	No			No	Male							Rural	1.1315
13	24	Sample 2	Piped into dwelling										No										Flush to septic tank	Special	Never		In own dwelling	No			Yes	Male				Yes			Rural	1.1315
13	25	Sample 1	Piped into dwelling								NO		No										Flush to septic tank	Years	1	Mechanical by a service provider	In own yard / plot	Yes	Other households only (not public)	2	Yes	Female							Rural	1.1315
13	26	Sample 2																																					Rural	0
13	27	Sample 1																																					Rural	0
13	28	Sample 2	Piped into compound, yard or plot										No										Pit latrine with slab	Special	Never		In own yard / plot	No			Yes	Male				Yes			Rural	1.1315
13	29	Sample 1	Piped into dwelling								NO		No										Flush to septic tank	Years	2	Mechanical by a service provider	In own dwelling	No			No	Male							Rural	1.1315
13	30	Sample 2	Piped into compound, yard or plot										No										Pit latrine with slab	Special	Never		In own yard / plot	Yes	Other households only (not public)	4	No	Male				Yes			Rural	1.1315
14	1	Sample 1	Piped into compound, yard or plot								NO		No										Pit latrine with slab	Special	Never		Elsewhere	Yes	Other households only (not public)	2	No	Male							Rural	1.14183
14	2	Sample 2																																					Rural	0
14	3	Sample 1	Piped into compound, yard or plot								NO		No										Pit latrine with slab	Special	Never		In own yard / plot	Yes	Other households only (not public)	4	Yes	Male							Rural	1.14183
14	4	Sample 2	Piped into compound, yard or plot										No										Pit latrine with slab	Special	Never		Elsewhere	Yes	Other households only (not public)	2	Yes	Male				Yes			Rural	1.14183
14	5	Sample 1	Piped into compound, yard or plot								Yes	Water not available from source	Yes						F				Flush to septic tank	Special	Never		In own dwelling	No			Yes	Female							Rural	1.14183
14	6	Sample 2	Piped to neighbour					10	1				No										Pit latrine with slab	Special	Never		Elsewhere	Yes	Other households only (not public)	3	Yes	Male	2	0	1	No	Hours per day	3	Rural	1.14183
14	7	Sample 1																																					Rural	0
14	8	Sample 2																																					Rural	0
14	9	Sample 1	Piped into compound, yard or plot								NO		No										Pit latrine with slab	Special	Never		In own yard / plot	No			Yes	Male							Rural	1.14183
14	10	Sample 2																																					Rural	0
14	11	Sample 1	Piped into compound, yard or plot								NO		No										Pit latrine with slab	Special	Never		In own yard / plot	No			Yes	Male							Rural	1.14183
14	12	Sample 2																																					Rural	0
14	13	Sample 1	Unprotected well				In own yard / plot				NO		Yes			C							Pit latrine with slab	Special	Never		In own yard / plot	No			Yes	Male							Rural	1.14183
14	14	Sample 2	Piped into compound, yard or plot										Yes		B								Pit latrine with slab	Special	Never		In own yard / plot	No			Yes	Male				Yes			Rural	1.14183
14	15	Sample 1	Piped to neighbour					30	2	21	NO		Yes	A	B								No facility, Bush, Field									Male							Rural	1.14183
14	16	Sample 2	Piped into compound, yard or plot										Yes	A									Pit latrine with slab	Special	Never		In own yard / plot	No			Yes	Male				Yes			Rural	1.14183
14	17	Sample 1																																					Rural	0
14	18	Sample 2	Piped into compound, yard or plot										Yes	A									Pit latrine with slab	Special	Never		In own yard / plot	Yes	Other households only (not public)	2	Yes	Male				No	Hours per day	12	Rural	1.14183
14	19	Sample 1	Piped into dwelling								NO		No										Pit latrine with slab	Special	Never		In own yard / plot	No			Yes	Male							Rural	1.14183
14	20	Sample 2	Piped into compound, yard or plot										Yes	A									Pit latrine with slab	Special	Never		In own yard / plot	No			No	Male				Yes			Rural	1.14183
14	21	Sample 1	Piped into compound, yard or plot								NO		No										Pit latrine with slab	Special	Never		In own yard / plot	No			Yes	Male							Rural	1.14183
14	22	Sample 2	Piped into compound, yard or plot										No										No facility, Bush, Field									Female				No	Days per week	5	Rural	1.14183
14	23	Sample 1																																					Rural	0
14	24	Sample 2	Piped to neighbour					1	1				No										No facility, Bush, Field									Female	2	0	7	Yes			Rural	1.14183
14	25	Sample 1	Piped into compound, yard or plot								NO		No										Pit latrine with slab	Special	Never		In own yard / plot	No			Yes	Male							Rural	1.14183
14	26	Sample 2	Piped into compound, yard or plot										No										Pit latrine with slab	Special	Never		In own yard / plot	Yes	Other households only (not public)	2	Yes	Male				Yes			Rural	1.14183
14	27	Sample 1	Piped into compound, yard or plot								Yes	Water not available from source	Yes	A									Pit latrine with slab	Special	Never		In own yard / plot	Yes	Other households only (not public)	4	Yes	Male							Rural	1.14183
14	28	Sample 2	Piped into dwelling										No										Flush to septic tank	Special	Never		In own dwelling	No			Yes	Male				No	Hours per day	6	Rural	1.14183
14	29	Sample 1																																					Rural	0
14	30	Sample 2	Piped to neighbour					5	1				No										Pit latrine with slab	Special	Never		In own yard / plot	No			No	Female	0		0	Yes			Rural	1.14183
15	1	Sample 1	Piped into dwelling								NO		Yes	A									Flush to septic tank	Months	5	Mechanical by a service provider	In own dwelling	No			No	Female							Rural	1.1315
15	2	Sample 2																																					Rural	0
15	3	Sample 1	Piped into dwelling								NO		No										Flush to septic tank	Months	6	Mechanical by a service provider	In own dwelling	No			No	Male							Rural	1.1315
15	4	Sample 2	Piped into compound, yard or plot										No										Flush to septic tank	Special	Never		In own dwelling	No			Yes	Female				No	Hours per day	2	Rural	1.1315
15	5	Sample 1	Piped into dwelling								NO		No										Flush to septic tank	Special	Never		In own dwelling	No			No	Male							Rural	1.1315
15	6	Sample 2	Piped into compound, yard or plot										No										Flush to septic tank	Years	2	Mechanical by a service provider	In own dwelling	No			Yes	Female				Yes			Rural	1.1315
15	7	Sample 1																																					Rural	0
15	8	Sample 2	Bottled water	Gallons per week	1	Piped into compound, yard or plot							No										Flush to septic tank	Special	MIssing	Missing	In own yard / plot	No			No	Male				Yes			Rural	1.1315
15	9	Sample 1	Piped into dwelling								NO		No										Flush to septic tank	Special	Never		In own dwelling	No			Yes	Male							Rural	1.1315
15	10	Sample 2	Piped into dwelling										No										Flush to septic tank	Special	Never		In own yard / plot	No			No	Female				Yes			Rural	1.1315
15	11	Sample 1	Piped into compound, yard or plot								NO		No										Flush to septic tank	Special	Never		In own dwelling	Yes	Other households only (not public)	2	Yes	Male							Rural	1.1315
15	12	Sample 2																																					Rural	0
15	13	Sample 1	Piped into compound, yard or plot								NO		No										Flush to septic tank	Months	1	Mechanical by a service provider	In own dwelling	Yes	Other households only (not public)	5	Yes	Male							Rural	1.1315
15	14	Sample 2	Piped into dwelling										No										Flush to septic tank	Years	6	Mechanical by a service provider	In own dwelling	Yes	Other households only (not public)	2	Yes	Female				Yes			Rural	1.1315
15	15	Sample 1	Piped into dwelling								DK		No										Flush to septic tank	Special	DK	DK	In own yard / plot	Yes	Other households only (not public)	2	Yes	Male							Rural	1.1315
15	16	Sample 2	Bottled water	Gallons per week	3	Piped into dwelling							No										Flush to septic tank	Special	Never		In own dwelling	No			No	Male				Yes			Rural	1.1315
15	17	Sample 1	Piped to neighbour					30	2	7	NO		No										Ventilated Improved Pit latrine (VIP)	Special	DK	DK	In own yard / plot	No			No	Female							Rural	1.1315
15	18	Sample 2	Piped into dwelling										Yes		B								Flush to septic tank	Special	Never		In own dwelling	No			Yes	Male				Yes			Rural	1.1315
15	19	Sample 1	Piped into compound, yard or plot								NO		No										Pit latrine with slab	Special	Never		In own yard / plot	Yes	Other households only (not public)	4	No	Male							Rural	1.1315
15	20	Sample 2																																					Rural	0
15	21	Sample 1																																					Rural	0
15	22	Sample 2	Piped into dwelling										No										Flush to septic tank	Years	2	Mechanical by a service provider	In own dwelling	No			No	Male				Yes			Rural	1.1315
15	23	Sample 1	Bottled water	Gallons per week	5	Piped into dwelling					NO		No										Flush to septic tank	Special	Never		In own dwelling	No			Yes	Female							Rural	1.1315
15	24	Sample 2																																					Rural	0
15	25	Sample 1	Piped into dwelling								NO		No										Flush to septic tank	Special	Never		In own dwelling	No			No	Female							Rural	1.1315
15	26	Sample 2	Piped into dwelling										Yes	A									Pit latrine with slab	Special	Never		In own yard / plot	Yes	Other households only (not public)	Ten or more households	Yes	Male				Yes			Rural	1.1315
15	27	Sample 1	Piped into compound, yard or plot								NO		Yes	A									Flush to septic tank	Special	DK	DK	In own yard / plot	Yes	Other households only (not public)	5	No	Male							Rural	1.1315
15	28	Sample 2	Piped into dwelling										No										Flush to septic tank	Special	DK	DK	In own dwelling	No			No	Male				Yes			Rural	1.1315
15	29	Sample 1	Piped into dwelling								NO		No										Flush to septic tank	Special	Never		In own dwelling	No			No	Male							Rural	1.1315
15	30	Sample 2	Piped into dwelling										No										Flush to septic tank	Special	DK	DK	In own dwelling	No			No	Female				Yes			Rural	1.1315
16	1	Sample 1																																					Rural	0
16	2	Sample 2																																					Rural	0
16	3	Sample 1																																					Rural	0
16	4	Sample 2	Bottled water	Gallons per week	2	Piped into dwelling							No										Flush to septic tank	Months	3	Mechanical by a service provider	In own dwelling	No			No	Male				Yes			Rural	1.1315
16	5	Sample 1																																					Rural	0
16	6	Sample 2																																					Rural	0
16	7	Sample 1																																					Rural	0
16	8	Sample 2																																					Rural	0
16	9	Sample 1																																					Rural	0
16	10	Sample 2	Rainwater collection				In own yard / plot						Yes		B								Flush to septic tank	Special	Never		In own dwelling	No			No	Male				Yes			Rural	1.1315
16	11	Sample 1																																					Rural	0
16	12	Sample 2																																					Rural	0
16	13	Sample 1																																					Rural	0
16	14	Sample 2																																					Rural	0
16	15	Sample 1	Piped into dwelling								NO		No										Flush to septic tank	Special	Never		In own dwelling	No			Yes	Male							Rural	1.1315
16	16	Sample 2	Piped into dwelling										No										Flush to septic tank	Years	1	Mechanical by a service provider	In own dwelling	No			Yes	Female				Yes			Rural	1.1315
16	17	Sample 1																																					Rural	0
16	18	Sample 2	Piped into dwelling										No										Flush to septic tank	Years	5	Mechanical by a service provider	In own dwelling	No			Yes	Female				Yes			Rural	1.1315
16	19	Sample 1																																					Rural	0
16	20	Sample 2																																					Rural	0
16	21	Sample 1	Piped into dwelling								NO		No										Flush to septic tank	Years	7	Mechanical by a service provider	In own dwelling	No			Yes	Female							Rural	1.1315
16	22	Sample 2	Piped into dwelling										Yes				D						Flush to septic tank	Special	Never		In own dwelling	No			Yes	Male				Yes			Rural	1.1315
16	23	Sample 1																																					Rural	0
16	24	Sample 2	Piped into dwelling										No										Flush to septic tank	Special	DK	DK	In own dwelling	No			Yes	Male				Yes			Rural	1.1315
16	25	Sample 1	Piped into dwelling								NO		No										Flush to septic tank	Years	1	Mechanical by a service provider	In own dwelling	No			Yes	Male							Rural	1.1315
16	26	Sample 2																																					Rural	0
16	27	Sample 1																																					Rural	0
16	28	Sample 2	Rainwater collection				In own yard / plot						Yes		B		D						Flush to septic tank	Special	Never		In own dwelling	No			No	Male				Yes			Rural	1.1315
16	29	Sample 1	Rainwater collection				In own yard / plot				NO		Yes		B								Flush to septic tank	Special	Never		In own dwelling	No			Yes	Male							Rural	1.1315
16	30	Sample 2																																					Rural	0
17	1	Sample 1	Bottled water	Gallons per week	3	Piped into dwelling					NO		No										Flush to septic tank	Special	MIssing	DK	In own dwelling	No			No	Male							Rural	1.1315
17	2	Sample 2																																					Rural	0
17	3	Sample 1	Piped into dwelling								NO		Yes				D						Flush to septic tank	Special	MIssing	DK	In own dwelling	No			No	Male							Rural	1.1315
17	4	Sample 2																																					Rural	0
17	5	Sample 1	Piped into compound, yard or plot								NO		No										Pit latrine without slab / Open pit	Special	Never		In own yard / plot	Yes	Other households only (not public)	2	No	Male							Rural	1.1315
17	6	Sample 2																																					Rural	0
17	7	Sample 1	Piped into compound, yard or plot								NO		No										Pit latrine without slab / Open pit	Special	Never		In own yard / plot	Yes	Other households only (not public)	Ten or more households	No	Male							Rural	1.1315
17	8	Sample 2																																					Rural	0
17	9	Sample 1	Piped into dwelling								NO		Yes	A									Flush to septic tank	Special	Never		In own dwelling	No			Yes	Male							Rural	1.1315
17	10	Sample 2	Piped into dwelling										No										Flush to septic tank	Special	Never		In own dwelling	No			Yes	Male				Yes			Rural	1.1315
17	11	Sample 1	Piped into dwelling								NO		No										Pit latrine with slab	Special	DK	DK	Elsewhere	No			Yes	Male							Rural	1.1315
17	12	Sample 2	Piped into dwelling										Yes		B								Pit latrine without slab / Open pit	Months	9	Mechanical by a service provider	In own yard / plot	Yes	Other households only (not public)	2	Yes	Male				Yes			Rural	1.1315
17	13	Sample 1	Piped into dwelling								NO		No										Pit latrine without slab / Open pit	Special	Never		In own yard / plot	No			No	Female							Rural	1.1315
17	14	Sample 2	Piped into dwelling										No										Pit latrine with slab	Months	2	Mechanical by a service provider	In own yard / plot	Yes	Other households only (not public)	2	Yes	Male				Yes			Rural	1.1315
17	15	Sample 1	Piped into dwelling								NO		No										Pit latrine with slab	Months	5	Mechanical by a service provider	In own yard / plot	No			Yes	Male							Rural	1.1315
17	16	Sample 2	Piped into compound, yard or plot										Yes		B								Pit latrine with slab	Months	3	Mechanical by a service provider	Elsewhere	Yes	Other households only (not public)	4	Yes	Male				Yes			Rural	1.1315
17	17	Sample 1	Piped into dwelling								NO		No										Flush to septic tank	Special	Never		In own dwelling	No			Yes	Female							Rural	1.1315
17	18	Sample 2																																					Rural	0
17	19	Sample 1																																					Rural	0
17	20	Sample 2																																					Rural	0
17	21	Sample 1	Piped into compound, yard or plot								NO		No										Flush to septic tank	Special	Never		In own yard / plot	Yes	Public facility		Yes	Male							Rural	1.1315
17	22	Sample 2	Piped into dwelling										Yes	A									Pit latrine with slab	Months	5	Mechanical by a service provider	Elsewhere	No			No	Female				Yes			Rural	1.1315
17	23	Sample 1	Piped into compound, yard or plot								Yes	DK	No										Pit latrine without slab / Open pit	Special	Never		Elsewhere	Yes	Other households only (not public)	5	No	Male							Rural	1.1315
17	24	Sample 2	Bottled water	Gallons per week	5	Piped into dwelling							No										Flush to septic tank	Special	Never		In own dwelling	No			Yes	Male				Yes			Rural	1.1315
17	25	Sample 1	Piped into dwelling								NO		No										Pit latrine without slab / Open pit	Special	Never		In own yard / plot	Yes	Other households only (not public)	Missing	No	Female							Rural	1.1315
17	26	Sample 2	Piped into compound, yard or plot										No										Ventilated Improved Pit latrine (VIP)	Special	MIssing	DK	In own yard / plot	Yes	Other households only (not public)	Ten or more households	Yes	Female				Yes			Rural	1.1315
17	27	Sample 1	Piped into compound, yard or plot								NO		Yes	A									Ventilated Improved Pit latrine (VIP)	Special	MIssing	DK	Elsewhere	Yes	Other households only (not public)	Ten or more households	No	Male							Rural	1.1315
17	28	Sample 2	Piped into dwelling										Yes	A									Pit latrine with slab	Months	8	Mechanical by a service provider	Elsewhere	Yes	Other households only (not public)	2	Yes	Male				Yes			Rural	1.1315
17	29	Sample 1	Piped into compound, yard or plot								Yes	DK	No										Pit latrine without slab / Open pit	Months	4	Mechanical by a service provider	Elsewhere	Yes	Other households only (not public)	2	No	Male							Rural	1.1315
17	30	Sample 2	Piped into compound, yard or plot										No										Pit latrine without slab / Open pit	Special	Never		In own yard / plot	No			Yes	Male				Yes			Rural	1.1315
18	1	Sample 1	Piped into compound, yard or plot								NO		Yes	A									Pit latrine with slab	Special	Never		In own yard / plot	No			Yes	Female							Rural	1.1315
18	2	Sample 2	Piped into compound, yard or plot										No										Flush to septic tank	Special	DK	DK	Elsewhere	Yes	Other households only (not public)	2	No	Male				Yes			Rural	1.1315
18	3	Sample 1	Piped into compound, yard or plot								NO		No										Other				In own yard / plot	No			Yes	Female							Rural	1.1315
18	4	Sample 2																																					Rural	0
18	5	Sample 1	Bottled water	Gallons per week	4	Piped into dwelling					NO		No										Flush to septic tank	Special	DK	Missing	In own dwelling	No			Yes	Male							Rural	1.1315
18	6	Sample 2	Bottled water	Gallons per week	5	Piped into dwelling							No										Flush to septic tank	Special	Never		In own dwelling	No			Yes	Male				Yes			Rural	1.1315
18	7	Sample 1	Piped into dwelling								NO		No										Flush to septic tank	Special	Never		In own dwelling	No			Yes	Male							Rural	1.1315
18	8	Sample 2	Piped into dwelling										No										Flush to septic tank	Special	Never		In own dwelling	No			Yes	Male				Yes			Rural	1.1315
18	9	Sample 1	Piped into dwelling								NO		No										Flush to septic tank	Special	Never		In own dwelling	No			Yes	Male							Rural	1.1315
18	10	Sample 2	Piped into compound, yard or plot										No										Flush to septic tank	Special	DK	DK	In own yard / plot	Yes	Other households only (not public)	2	Yes	Male				Yes			Rural	1.1315
18	11	Sample 1	Piped into dwelling								NO		No										Flush to septic tank	Special	Never		In own dwelling	No			Yes	Male							Rural	1.1315
18	12	Sample 2	Piped into dwelling										No										Flush to septic tank	Special	Never		In own dwelling	No			No	Male				No	Hours per day	5	Rural	1.1315
18	13	Sample 1																																					Rural	0
18	14	Sample 2	Piped into compound, yard or plot										No										Flush to septic tank	Special	DK	DK	In own yard / plot	Yes	Other households only (not public)	2	Yes	Male				Yes			Rural	1.1315
18	15	Sample 1																																					Rural	0
18	16	Sample 2	Piped into dwelling										Yes	A									Flush to septic tank	Special	DK	DK	In own dwelling	No			Yes	Male				Yes			Rural	1.1315
18	17	Sample 1																																					Rural	0
18	18	Sample 2	Piped into compound, yard or plot										No										Flush to septic tank	Special	DK	DK	In own yard / plot	Yes	Other households only (not public)	Ten or more households	Yes	Male				Yes			Rural	1.1315
18	19	Sample 1																																					Rural	0
18	20	Sample 2	Bottled water	Gallons per week	10	Piped into compound, yard or plot							Yes	A									Flush to septic tank	Special	DK	DK	In own dwelling	No			Yes	Male				No	Months per year	1	Rural	1.1315
18	21	Sample 1																																					Rural	0
18	22	Sample 2	Piped into compound, yard or plot										Yes	A	B								Flush to septic tank	Special	Never		In own dwelling	Yes	Other households only (not public)	3	Yes	Male				Yes			Rural	1.1315
18	23	Sample 1																																					Rural	0
18	24	Sample 2	Piped into compound, yard or plot										No										Flush to septic tank	Special	Never		In own yard / plot	Yes	Other households only (not public)	Ten or more households	Yes	Male				Yes			Rural	1.1315
18	25	Sample 1	Piped into dwelling								NO		No										Flush to septic tank	Special	Never		In own dwelling	No			No	Male							Rural	1.1315
18	26	Sample 2	Piped into compound, yard or plot										No										Flush to septic tank	Special	DK	DK	In own yard / plot	Yes	Public facility		No	Male				Yes			Rural	1.1315
18	27	Sample 1	Piped into compound, yard or plot								NO		No										Flush to septic tank	Special	DK	DK	In own yard / plot	Yes	Other households only (not public)	5	Yes	Male							Rural	1.1315
18	28	Sample 2	Piped into dwelling										No										Pit latrine with slab	Special	Never		In own yard / plot	No			Yes	Male				No	Special	Missing	Rural	1.1315
18	29	Sample 1	Piped into dwelling								NO		Yes		B								Pit latrine with slab	Special	Never		In own yard / plot	No			No	Male							Rural	1.1315
18	30	Sample 2	Piped into dwelling										No										Flush to septic tank	Special	Never		In own dwelling	No			Yes	Male				Yes			Rural	1.1315
19	1	Sample 1	Surface water (river, stream, dam, lake, pond, canal, irrigation channel)				In own yard / plot				NO		No										Flush to septic tank	Special	Never		In own dwelling	No			Yes	Male							Rural	1.1315
19	2	Sample 2	Surface water (river, stream, dam, lake, pond, canal, irrigation channel)				In own dwelling						Yes	A	B								Flush to septic tank	Special	Never		In own dwelling	No			Yes	Male				Yes			Rural	1.1315
19	3	Sample 1	Piped into compound, yard or plot								NO		Yes	A	B								Flush to septic tank	Special	MIssing	DK	In own yard / plot	Yes	Other households only (not public)	2	No	Male							Rural	1.1315
19	4	Sample 2	Piped into compound, yard or plot										No										Pit latrine with slab	Special	Never		In own yard / plot	No			Yes	Female				Yes			Rural	1.1315
19	5	Sample 1																																					Rural	0
19	6	Sample 2	Piped into compound, yard or plot										Yes		B								Pit latrine without slab / Open pit	Special	Never		In own yard / plot	Yes	Other households only (not public)	7	Yes	Male				Yes			Rural	1.1315
19	7	Sample 1	Piped into compound, yard or plot								NO		No										Pit latrine without slab / Open pit	Special	Never		In own yard / plot	No			Yes	Male							Rural	1.1315
19	8	Sample 2	Piped into compound, yard or plot										Yes	A									Pit latrine with slab	Special	Never		In own yard / plot	No			No	Male				Yes			Rural	1.1315
19	9	Sample 1	Piped into compound, yard or plot								NO		Yes	A									Pit latrine with slab	Special	Never		In own yard / plot	No			Yes	Male							Rural	1.1315
19	10	Sample 2	Piped into compound, yard or plot										No										Flush to pit (latrine)	Special	Never		In own yard / plot	No			Yes	Male				No	Months per year	3	Rural	1.1315
19	11	Sample 1	Piped into dwelling								NO		No										Flush to septic tank	Special	Never		In own dwelling	No			No	Male							Rural	1.1315
19	12	Sample 2																																					Rural	0
19	13	Sample 1																																					Rural	0
19	14	Sample 2																																					Rural	0
19	15	Sample 1	Rainwater collection				In own dwelling				NO		Yes			C							Pit latrine without slab / Open pit	Special	Never		In own dwelling	No			Yes	Male							Rural	1.1315
19	16	Sample 2	Piped into compound, yard or plot										Yes	A	B								Ventilated Improved Pit latrine (VIP)	Special	MIssing	DK	In own yard / plot	No			No	Male				Yes			Rural	1.1315
19	17	Sample 1	Piped into compound, yard or plot								NO		No										Pit latrine with slab	Special	Never		In own yard / plot	Yes	Missing		Yes	Male							Rural	1.1315
19	18	Sample 2	Piped into compound, yard or plot										No										Pit latrine without slab / Open pit	Special	Never		In own yard / plot	Yes	Public facility		Yes	Male				Yes			Rural	1.1315
19	19	Sample 1																																					Rural	0
19	20	Sample 2																																					Rural	0
19	21	Sample 1	Piped into compound, yard or plot								Yes	Source not accessible	No										Pit latrine without slab / Open pit	Special	Never		In own yard / plot	No			No	Male							Rural	1.1315
19	22	Sample 2																																					Rural	0
19	23	Sample 1																																					Rural	0
19	24	Sample 2	Bottled water	Gallons per week	10	Piped into dwelling							No										Flush to septic tank	Special	Never		In own dwelling	No			Yes	Female				Yes			Rural	1.1315
19	25	Sample 1	Piped into dwelling								NO		Yes		B								Flush to septic tank	Special	Never		In own dwelling	No			Yes	Male							Rural	1.1315
19	26	Sample 2	Piped into dwelling										Yes	A									Flush to septic tank	Special	Never		In own dwelling	No			Yes	Male				Yes			Rural	1.1315
19	27	Sample 1	Piped into dwelling								NO		No										Pit latrine with slab	Special	Never		In own yard / plot	No			Yes	Male							Rural	1.1315
19	28	Sample 2	Bottled water	Gallons per week	2	Rainwater collection	In own yard / plot						No										Flush to septic tank	Special	Never		In own dwelling	No			No	Female				Yes			Rural	1.1315
19	29	Sample 1																																					Rural	0
19	30	Sample 2	Piped into compound, yard or plot										Yes	A									Flush to septic tank	Special	MIssing	DK	In own yard / plot	No			Yes	Male				Yes			Rural	1.1315
20	1	Sample 1	Piped into compound, yard or plot								NO		Yes		B								Flush to septic tank	Special	Never		In own yard / plot	No			Yes	Male							Rural	1.1315
20	2	Sample 2	Piped into compound, yard or plot										No										Flush to septic tank	Special	Never		Elsewhere	Yes	Other households only (not public)	2	No	Male				Yes			Rural	1.1315
20	3	Sample 1	Piped into compound, yard or plot								NO		No										Flush to septic tank	Special	Never		In own yard / plot	Yes	Other households only (not public)	3	Yes	Male							Rural	1.1315
20	4	Sample 2	Piped into compound, yard or plot										No										Flush to septic tank	Special	Never		In own yard / plot	Yes	Other households only (not public)	2	No	Male				No	Special	Missing	Rural	1.1315
20	5	Sample 1																																					Rural	0
20	6	Sample 2	Piped into compound, yard or plot										No										Flush to septic tank	Special	Never		In own yard / plot	Yes	Other households only (not public)	3	Yes	Male				Yes			Rural	1.1315
20	7	Sample 1	Piped into compound, yard or plot								NO		No										Flush to septic tank	Special	DK	Missing	In own yard / plot	Yes	Other households only (not public)	3	Yes	Male							Rural	1.1315
20	8	Sample 2	Piped into compound, yard or plot										No										Flush to septic tank	Special	Never		In own yard / plot	Yes	Other households only (not public)	3	Yes	Male				Yes			Rural	1.1315
20	9	Sample 1	Piped into compound, yard or plot								NO		No										Flush to septic tank	Special	Never		In own yard / plot	Yes	Other households only (not public)	3	Yes	Male							Rural	1.1315
20	10	Sample 2	Piped into compound, yard or plot										No										Flush to septic tank	Special	DK	DK	In own yard / plot	Yes	Other households only (not public)	3	No	Male				Yes			Rural	1.1315
20	11	Sample 1	Piped into compound, yard or plot								NO		No										Flush to septic tank	Special	Never		In own yard / plot	Yes	Other households only (not public)	3	No	Male							Rural	1.1315
20	12	Sample 2	Piped into compound, yard or plot										No										Flush to septic tank	Special	DK	DK	In own yard / plot	Yes	Other households only (not public)	2	Yes	Male				Yes			Rural	1.1315
20	13	Sample 1	Piped into dwelling								NO		Yes		B								Pit latrine with slab	Special	DK	Mechanical by a service provider	In own yard / plot	No			Yes	Male							Rural	1.1315
20	14	Sample 2	Piped into compound, yard or plot										No										Flush to septic tank	Special	DK	DK	In own yard / plot	Yes	Other households only (not public)	3	Yes	Male				Yes			Rural	1.1315
20	15	Sample 1	Piped into dwelling								NO		No										Flush to septic tank	Months	6	Other	In own dwelling	No			Yes	Male							Rural	1.1315
20	16	Sample 2	Piped into dwelling										No										Flush to septic tank	Special	MIssing	Missing	In own dwelling	No			Yes	Male				Yes			Rural	1.1315
20	17	Sample 1	Piped into dwelling								NO		Yes		B								Flush to septic tank	Special	DK	DK	In own dwelling	No			Yes	Male							Rural	1.1315
20	18	Sample 2	Bottled water	Gallons per week	10	Piped into dwelling							No										Flush to piped sewer system				In own dwelling	No			Yes	Male				Yes			Rural	1.1315
20	19	Sample 1	Piped into compound, yard or plot								NO		No										Flush to DK where				Elsewhere	Yes	Other households only (not public)	Ten or more households	No	Male							Rural	1.1315
20	20	Sample 2																																					Rural	0
20	21	Sample 1	Piped into dwelling								NO		Yes	A									Flush to septic tank	Special	DK	DK	In own dwelling	Yes	Other households only (not public)	3	Yes	Male							Rural	1.1315
20	22	Sample 2	Piped into dwelling										No										Flush to septic tank	Special	Never		In own dwelling	No			Yes	Male				Yes			Rural	1.1315
20	23	Sample 1	Piped into compound, yard or plot								NO		No										Flush to septic tank	Months	3	Mechanical by a service provider	In own yard / plot	Yes	Other households only (not public)	DK	Yes	Male							Rural	1.1315
20	24	Sample 2	Piped into compound, yard or plot										No										Flush to septic tank	Special	Never		In own yard / plot	Yes	Other households only (not public)	Ten or more households	Yes	Male				Yes			Rural	1.1315
20	25	Sample 1	Piped into compound, yard or plot								NO		No										Flush to septic tank	Special	MIssing	Other	In own yard / plot	Yes	Other households only (not public)	DK	Yes	Male							Rural	1.1315
20	26	Sample 2	Piped into compound, yard or plot										No										Flush to septic tank	Special	DK	DK	In own yard / plot	Yes	Other households only (not public)	DK	Yes	Male				Yes			Rural	1.1315
20	27	Sample 1	Piped into compound, yard or plot								NO		No										Flush to septic tank	Special	MIssing	DK	In own yard / plot	Yes	Other households only (not public)	Missing	Yes	Male							Rural	1.1315
20	28	Sample 2	Piped into dwelling										No										Flush to septic tank	Special	MIssing	Missing	In own yard / plot	No			Yes	Male				Yes			Rural	1.1315
20	29	Sample 1	Bottled water	Liters per week	14	Piped into dwelling					NO		No										Flush to piped sewer system				In own dwelling	No			Yes	Female							Rural	1.1315
20	30	Sample 2	Piped into dwelling										No										Flush to DK where				In own dwelling	Yes	Other households only (not public)	2	Yes	Male				Yes			Rural	1.1315
