# Supplementary material for: Optimizing household survey methods to monitor the Sustainable Development Goals targets 6.1 and 6.2 on drinking water, sanitation and hygiene: A mixed-methods field-test in Belize
Source: PLoS One. 2017 Dec 7;12(12):e0189089. doi: 10.1371/journal.pone.0189089 (PMC5720699; doi:10.1371/journal.pone.0189089)
Supplement: S3 File — (XLSX) [file pone.0189089.s003.xlsx]

## Sheet: Sheet1
HH1	HH2	WB2	UN13U	UN13N	UN14	UN15	UN16	MA6	welevel	HH6	wmweight
1	1	21	Weeks ago	1	Yes, in the toilet or bathroom	Yes, (disposable after each use)	In a special bin		Higher	Urban	0.765041
1	5	31	Years ago	1	Yes, in the toilet or bathroom	Yes, (disposable after each use)	In a special bin		Secondary	Urban	0.765041
1	11									Urban	0
1	11									Urban	0
1	14	29	Weeks ago	2	Yes, in the toilet or bathroom	Yes, (disposable after each use)	In a bin with other household waste		Higher	Urban	0.765041
1	15	48	Weeks ago	3	Yes, in the toilet or bathroom	Yes, (disposable after each use)	In a special bin		Secondary	Urban	0.765041
1	15	23	Months ago	1	Yes, in the toilet or bathroom	Yes, (disposable after each use)	In a special bin		Higher	Urban	0.765041
1	15	22	Weeks ago	5	Yes, in the toilet or bathroom	Yes, (disposable after each use)	In a special bin		Higher	Urban	0.765041
1	22	40	Days ago	5	Yes, in the toilet or bathroom	Yes, (disposable after each use)	Burning	Separated	Primary	Urban	0.765041
1	22									Urban	0
1	22	15	Days ago	5	Yes, in the toilet or bathroom	Yes, (disposable after each use)	In a special bin		Secondary	Urban	0.765041
1	22									Urban	0
1	24	28	Weeks ago	3	Yes, in the toilet or bathroom	Yes, (disposable after each use)	In a special bin		Secondary	Urban	0.765041
1	25	28	Weeks ago	3	Yes, in the toilet or bathroom	Yes, (disposable after each use)	In a special bin		Higher	Urban	0.765041
1	25	25	Weeks ago	3	Yes, in the toilet or bathroom	Yes, (disposable after each use)	In a special bin		Higher	Urban	0.765041
1	27	33	Days ago	19	Yes, in the toilet or bathroom	Yes, (disposable after each use)	In a special bin		Primary	Urban	0.765041
2	9	25	Years ago	2	Yes, in the toilet or bathroom	Yes, (disposable after each use)	In a bin with other household waste		Secondary	Urban	0.841566
2	10	43	Months ago	3	Yes, in the toilet or bathroom	Yes, (disposable after each use)	In a special bin		Higher	Urban	0.841566
2	14									Urban	0
2	16	43	Years ago	11	Yes, in the toilet or bathroom	Yes, (disposable after each use)	In a special bin		Higher	Urban	0.841566
2	16	18	Weeks ago	4	Yes, in the toilet or bathroom	Yes, (disposable after each use)	In a special bin		Higher	Urban	0.841566
2	20	24	Weeks ago	3	Yes, in the toilet or bathroom	Yes, (disposable after each use)	In a special bin		Secondary	Urban	0.841566
2	24									Urban	0
2	27	21	Days ago	0	Yes, in the toilet or bathroom	Yes, (disposable after each use)	In a special bin		Higher	Urban	0.841566
2	27	18	Days ago	2	Yes, in the toilet or bathroom	Yes, (disposable after each use)	In a special bin		Higher	Urban	0.841566
2	27	15	Months ago	1	Yes, in the toilet or bathroom	Yes, (disposable after each use)	In a special bin		Secondary	Urban	0.841566
2	29	29	Weeks ago	1	Yes, in the toilet or bathroom	Yes, (disposable after each use)	In a special bin		Higher	Urban	0.841566
3	4									Urban	0
3	5	44	Weeks ago	1	Yes, in the toilet or bathroom	Yes, (disposable after each use)	In a field, bush, water body, beach or other open space		Secondary	Urban	0.837358
3	8									Urban	0
3	10	39	Weeks ago	2	Yes, in the toilet or bathroom	Yes, (disposable after each use)	Burning	Separated	Primary	Urban	0.837358
3	13									Urban	0
3	14									Urban	0
3	14	19	Days ago	5	Yes, in the toilet or bathroom	Yes, (disposable after each use)	In a special bin		Higher	Urban	0.837358
3	14									Urban	0
3	15	29	Weeks ago	3	Yes, in the toilet or bathroom	Yes, (disposable after each use)	In a special bin		Higher	Urban	0.837358
3	19	27	Weeks ago	2	Yes, in the toilet or bathroom	Yes, (disposable after each use)	In the latrine		Secondary	Urban	0.837358
3	19	25	Weeks ago	2	Yes, in the toilet or bathroom	Yes, (disposable after each use)	In the latrine		Primary	Urban	0.837358
3	21	40	Years ago	10	Yes, in the toilet or bathroom	Yes, (disposable after each use)	In a bin with other household waste		Higher	Urban	0.837358
3	21	18	Months ago	10	Yes, elsewhere	Yes, (disposable after each use)	In a bin with other household waste		Higher	Urban	0.837358
3	22	46	Months ago	3	Yes, in the toilet or bathroom	Yes, (disposable after each use)	In a special bin	Divorced	Secondary	Urban	0.837358
3	22									Urban	0
3	23									Urban	0
3	23									Urban	0
3	23									Urban	0
3	24									Urban	0
3	25	25	Months ago	2	Yes, in the toilet or bathroom	Yes, (disposable after each use)	In a special bin		Higher	Urban	0.837358
3	25									Urban	0
3	27									Urban	0
3	28	35	Days ago	25	Yes, in the toilet or bathroom	Yes, (disposable after each use)	In a special bin		Secondary	Urban	0.837358
3	28	28	Months ago	1	Yes, in the toilet or bathroom	Yes, (disposable after each use)	In a special bin		Secondary	Urban	0.837358
3	28									Urban	0
3	29	23	Months ago	1	Yes, in the toilet or bathroom	Yes, (disposable after each use)	Burning		Secondary	Urban	0.837358
3	30	40	Days ago	6	Yes, in the toilet or bathroom	Yes, (disposable after each use)	In a special bin		Higher	Urban	0.837358
4	4	19	Days ago	5	Yes, in the toilet or bathroom	Yes, (disposable after each use)	In a special bin		Secondary	Urban	0.837358
4	4	18	Months ago	1	Yes, in the toilet or bathroom	Yes, (disposable after each use)	In a special bin		Secondary	Urban	0.837358
4	5	45	Weeks ago	1	Yes, in the toilet or bathroom	Yes, (disposable after each use)	In a special bin		Primary	Urban	0.837358
4	5	16	Days ago	3	Yes, in the toilet or bathroom	Yes, (disposable after each use)	In a special bin		Secondary	Urban	0.837358
4	7									Urban	0
4	11	26	Months ago	1	Yes, in the toilet or bathroom	Yes, (disposable after each use)	In a special bin		Higher	Urban	0.837358
4	13	40	Months ago	1	Yes, in the toilet or bathroom	Yes, (disposable after each use)	In a bin with other household waste		Primary	Urban	0.837358
4	13	25	Weeks ago	1	Yes, in the toilet or bathroom	Yes, (disposable after each use)	In a bin with other household waste		Higher	Urban	0.837358
4	13									Urban	0
4	18	33	Months ago	1	Yes, in the toilet or bathroom	Yes, (disposable after each use)	In the latrine		Primary	Urban	0.837358
4	18	15	Days ago	4	Yes, in the toilet or bathroom	Yes, (disposable after each use)	In the latrine		Secondary	Urban	0.837358
4	21	28	Weeks ago	1	Yes, in the toilet or bathroom	Yes, (disposable after each use)	In a special bin		Secondary	Urban	0.837358
4	22	30	Months ago	1	Yes, in the toilet or bathroom	Yes, (disposable after each use)	In a special bin		Primary	Urban	0.837358
4	22									Urban	0
4	25	29	Days ago	4	Yes, in the toilet or bathroom	Yes, (disposable after each use)	In a bin with other household waste		Secondary	Urban	0.837358
4	26	46	Months ago	1	Yes, in the toilet or bathroom	Yes, (disposable after each use)	In a special bin		Primary	Urban	0.837358
4	26	20	Weeks ago	3	Yes, in the toilet or bathroom	Yes, (disposable after each use)	In a special bin	Separated	Secondary	Urban	0.837358
4	26	20	Weeks ago	1	Yes, in the toilet or bathroom	Yes, (disposable after each use)	In a special bin		Secondary	Urban	0.837358
4	27									Urban	0
4	30									Urban	0
4	30									Urban	0
5	1	27	Weeks ago	2	Yes, in the toilet or bathroom	Yes, (disposable after each use)	In a field, bush, water body, beach or other open space		Primary	Urban	0.837358
5	3	38	Weeks ago	3	Yes, elsewhere	Yes, (disposable after each use)	In a bin with other household waste		Secondary	Urban	0.837358
5	5	40	Weeks ago	1	Yes, in the toilet or bathroom	Yes, (disposable after each use)	In a special bin		Primary	Urban	0.837358
5	7	19	Months ago	1	Yes, in the toilet or bathroom	Yes, (disposable after each use)	In the latrine		Secondary	Urban	0.837358
5	7	16	Weeks ago	2	Yes, in the toilet or bathroom	Yes, (disposable after each use)	In a special bin		Secondary	Urban	0.837358
5	8	41	Days ago	3	Yes, in the toilet or bathroom	Yes, (disposable after each use)	In a special bin		Secondary	Urban	0.837358
5	8	19	Weeks ago	2	Yes, in the toilet or bathroom	Yes, (disposable after each use)	In a special bin		Higher	Urban	0.837358
5	8	16	Months ago	1	Yes, in the toilet or bathroom	Yes, (disposable after each use)	In a bin with other household waste		Higher	Urban	0.837358
5	9	30	Weeks ago	2	Yes, in the toilet or bathroom	Yes, (disposable after each use)	In a special bin		Secondary	Urban	0.837358
5	11	43	Months ago	1	Yes, in the toilet or bathroom	Yes, (disposable after each use)	In a special bin		Primary	Urban	0.837358
5	11	21	Months ago	2	Yes, in the toilet or bathroom	Yes, (disposable after each use)	In a special bin		Higher	Urban	0.837358
5	12	35	Days ago	6	Yes, in the toilet or bathroom	Yes, (disposable after each use)	In a special bin		Secondary	Urban	0.837358
5	15	15	Months ago	1	Yes, in the toilet or bathroom	Yes, (disposable after each use)	In a special bin		Secondary	Urban	0.837358
5	17	44	Weeks ago	3	Yes, in the toilet or bathroom	Yes, (disposable after each use)	In a bin with other household waste		Higher	Urban	0.837358
5	17	16	Months ago	1	Yes, in the toilet or bathroom	Yes, (disposable after each use)	In a special bin		Secondary	Urban	0.837358
5	18									Urban	0
5	20	38	Weeks ago	2	Yes, in the toilet or bathroom	Yes, (disposable after each use)	In a special bin		Higher	Urban	0.837358
5	20									Urban	0
5	27	20	Days ago	8	Yes, in the toilet or bathroom	Yes, (disposable after each use)	In a bin with other household waste		Secondary	Urban	0.837358
5	28									Urban	0
5	29									Urban	0
5	29	17	Days ago	15	Yes, in the toilet or bathroom	Yes, (disposable after each use)	In a special bin		Secondary	Urban	0.837358
5	29	15	Weeks ago	1	Yes, in the toilet or bathroom	Yes, (disposable after each use)	In a special bin		Secondary	Urban	0.837358
5	30	32	Days ago	2	Yes, in the toilet or bathroom	Yes, (disposable after each use)	In a special bin		Higher	Urban	0.837358
6	1									Urban	0
6	3									Urban	0
6	3	31	Weeks ago	1	Yes, in the toilet or bathroom	Yes, (disposable after each use)	In a special bin		Higher	Urban	0.837358
6	5	23	Months ago	1	Yes, in the toilet or bathroom	Yes, (disposable after each use)	In a special bin		Secondary	Urban	0.837358
6	6	19	Days ago	4	Yes, in the toilet or bathroom	Yes, (disposable after each use)	In a bin with other household waste		Secondary	Urban	0.837358
6	7									Urban	0
6	7	23	Days ago	5	Yes, in the toilet or bathroom	Yes, (disposable after each use)	In a special bin	Separated	Primary	Urban	0.837358
6	8	29	Months ago	1	Yes, in the toilet or bathroom	Yes, (disposable after each use)	In a special bin		Primary	Urban	0.837358
6	11	41	Months ago	1	Yes, in the toilet or bathroom	Yes, (disposable after each use)	In a special bin	Separated	Primary	Urban	0.837358
6	13	29	Special (DK / Missing)	Missing	Yes, in the toilet or bathroom	Yes, (disposable after each use)	In a special bin		Secondary	Urban	0.837358
6	13									Urban	0
6	14	32	Days ago	6	Yes, in the toilet or bathroom	Yes, (disposable after each use)	In a bin with other household waste		Higher	Urban	0.837358
6	15	31	Weeks ago	1	Yes, in the toilet or bathroom	Yes, (disposable after each use)	In a special bin	Separated	Secondary	Urban	0.837358
6	15	21	Weeks ago	3	Yes, in the toilet or bathroom	Yes, (disposable after each use)	In a special bin		Higher	Urban	0.837358
6	16	36	Months ago	1	Yes, in the toilet or bathroom	Yes, (disposable after each use)	In a special bin		Higher	Urban	0.837358
6	16	20	Months ago	5	Yes, in the toilet or bathroom	Yes, (disposable after each use)	In a special bin		Higher	Urban	0.837358
6	17	32	Days ago	3	Yes, in the toilet or bathroom	Yes, (disposable after each use)	In a special bin	Separated	Secondary	Urban	0.837358
6	17	19	Days ago	0	Yes, in the toilet or bathroom	Yes, (disposable after each use)	In a special bin		Higher	Urban	0.837358
6	21	19	Weeks ago	2	Yes, in the toilet or bathroom	Yes, (disposable after each use)	In a special bin		Secondary	Urban	0.837358
6	22	31	Days ago	5	Yes, in the toilet or bathroom	Yes, (disposable after each use)	In a special bin	Separated	Primary	Urban	0.837358
6	23	21	Months ago	1	Yes, in the toilet or bathroom	Yes, (disposable after each use)	In a special bin		Secondary	Urban	0.837358
6	24									Urban	0
6	24									Urban	0
6	24	20	Weeks ago	2	Yes, in the toilet or bathroom	Yes, (disposable after each use)	In a bin with other household waste		Higher	Urban	0.837358
6	25	19	Months ago	1	Yes, in the toilet or bathroom	Yes, (disposable after each use)	In a special bin		Higher	Urban	0.837358
6	27	25	Weeks ago	3	Yes, in the toilet or bathroom	Yes, (disposable after each use)	In a special bin		Higher	Urban	0.837358
7	1	30	Months ago	8	No	Yes, (disposable after each use)	In the latrine		Primary	Rural	1.18567
7	1	16	Weeks ago	2	No	Yes, (disposable after each use)	In the latrine		Secondary	Rural	1.18567
7	4	41	Weeks ago	3	Yes, in the toilet or bathroom	Yes, (disposable after each use)	In a special bin		Secondary	Rural	1.18567
7	4	20	Days ago	1	Yes, in the toilet or bathroom	Yes, (disposable after each use)	In a special bin		Higher	Rural	1.18567
7	5	42	Weeks ago	1	Yes, in the toilet or bathroom	Yes, (disposable after each use)	In a special bin		Primary	Rural	1.18567
7	5	17	Months ago	1	Yes, in the toilet or bathroom	Yes, (disposable after each use)	In a special bin		Secondary	Rural	1.18567
7	7									Rural	0
7	7									Rural	0
7	7	19	Months ago	2	Yes, in the toilet or bathroom	Yes, (disposable after each use)	In a special bin	Separated	Higher	Rural	1.18567
7	8	33	Special (DK / Missing)	Missing	Missing	Missing			Primary	Rural	1.18567
7	9	28	Weeks ago	3	Yes, in the toilet or bathroom	Yes, (disposable after each use)	Burning		Higher	Rural	1.18567
7	10	47	Weeks ago	3	Yes, in the toilet or bathroom	Yes, (disposable after each use)	Burying	Separated	Primary	Rural	1.18567
7	10	16	Days ago	5	Yes, in the toilet or bathroom	Yes, (disposable after each use)	In the latrine		Secondary	Rural	1.18567
7	11									Rural	0
7	11	23	Months ago	1	Yes, in the toilet or bathroom	Yes, (disposable after each use)	Burning	Separated	Secondary	Rural	1.18567
7	16	41	Weeks ago	3	Yes, in the toilet or bathroom	Yes, (disposable after each use)	In the latrine		Secondary	Rural	1.18567
7	16									Rural	0
7	17	29	Years ago	2	Yes, in the toilet or bathroom	Yes, (disposable after each use)	In a special bin		Primary	Rural	1.18567
7	18									Rural	0
7	19									Rural	0
7	20	24	Years ago	1	Yes, in the toilet or bathroom	Yes, (disposable after each use)	In the latrine		Primary	Rural	1.18567
7	21	23	Months ago	3	Yes, in the toilet or bathroom	Yes, (disposable after each use)	In a bin with other household waste		Secondary	Rural	1.18567
7	22	22	Months ago	1	Yes, in the toilet or bathroom	Yes, (disposable after each use)	In the latrine		Primary	Rural	1.18567
7	23									Rural	0
7	23	22	Months ago	1	Yes, in the toilet or bathroom	Yes, (disposable after each use)	In the latrine	Separated	Primary	Rural	1.18567
7	24	25	Days ago	0	Yes, in the toilet or bathroom	Yes, (disposable after each use)	In the latrine		Primary	Rural	1.18567
7	26	28	Months ago	3	Yes, in the toilet or bathroom	Yes, (disposable after each use)	In the latrine		Primary	Rural	1.18567
7	27	17	Weeks ago	2	Yes, elsewhere	Yes, (disposable after each use)	In the latrine		Secondary	Rural	1.18567
7	28	30	Years ago	1	Yes, in the toilet or bathroom	Yes, (disposable after each use)	In a field, bush, water body, beach or other open space		Higher	Rural	1.18567
7	29	38	Years ago	1	Yes, in the toilet or bathroom	Yes, (disposable after each use)	In a special bin		Primary	Rural	1.18567
7	30	42	Weeks ago	2	Yes, in the toilet or bathroom	Yes, (disposable after each use)	Burning		Primary	Rural	1.18567
7	30	20	Days ago	3	Yes, in the toilet or bathroom	Yes, (disposable after each use)	Burning		Secondary	Rural	1.18567
7	30	18	Days ago	0	Yes, in the toilet or bathroom	Yes, (disposable after each use)	Burning		Primary	Rural	1.18567
8	1	20	Weeks ago	1	Yes, in the toilet or bathroom	Yes, (disposable after each use)	Burning		Primary	Urban	0.827325
8	2	23	Weeks ago	3	Yes, in the toilet or bathroom	Yes, (disposable after each use)	In a bin with other household waste		Primary	Urban	0.827325
8	3	28	Weeks ago	1	Yes, in the toilet or bathroom	Yes, (disposable after each use)	In a special bin		Primary	Urban	0.827325
8	7	26	Months ago	1	Yes, in the toilet or bathroom	Yes, (disposable after each use)	In a special bin		Primary	Urban	0.827325
8	8	27	Days ago	4	Yes, in the toilet or bathroom	Yes, (disposable after each use)	In a special bin		Primary	Urban	0.827325
8	9	19	Weeks ago	2	Yes, in the toilet or bathroom	Yes, (disposable after each use)	Burning		Secondary	Urban	0.827325
8	10									Urban	0
8	10									Urban	0
8	12									Urban	0
8	12	28	Weeks ago	2	Yes, in the toilet or bathroom	Yes, (disposable after each use)	In a special bin		Higher	Urban	0.827325
8	12	26	Weeks ago	3	Yes, in the toilet or bathroom	Yes, (disposable after each use)	In a special bin		Higher	Urban	0.827325
8	12									Urban	0
8	13	31	Weeks ago	2	Yes, in the toilet or bathroom	Yes, (disposable after each use)	In a special bin		Primary	Urban	0.827325
8	18	34	Weeks ago	2	Yes, in the toilet or bathroom	Yes, (disposable after each use)	In a bin with other household waste		Primary	Urban	0.827325
8	18	16	Days ago	2	Yes, in the toilet or bathroom	Yes, (disposable after each use)	In a bin with other household waste		Secondary	Urban	0.827325
8	21									Urban	0
8	21									Urban	0
8	21									Urban	0
8	22	24	Days ago	6	Yes, in the toilet or bathroom	Yes, (disposable after each use)	In a bin with other household waste		Higher	Urban	0.827325
8	24	48	Years ago	17	Yes, in the toilet or bathroom	Yes, (disposable after each use)	In a special bin		Primary	Urban	0.827325
8	26	49	Weeks ago	3	Yes, in the toilet or bathroom	Yes, (disposable after each use)	In a special bin		Primary	Urban	0.827325
8	27									Urban	0
8	27									Urban	0
8	29	34	Days ago	3	Yes, in the toilet or bathroom	Yes, (disposable after each use)	In a special bin		Primary	Urban	0.827325
8	30									Urban	0
8	31	40	Weeks ago	3	Yes, in the toilet or bathroom	Yes, (disposable after each use)	In a special bin		Higher	Urban	0.827325
9	1									Urban	0
9	1									Urban	0
9	3									Urban	0
9	3	20	Weeks ago	1	Yes, in the toilet or bathroom	Yes, (disposable after each use)	In a special bin		Secondary	Urban	0.814853
9	5	36	Days ago	8	Yes, in the toilet or bathroom	Yes, (disposable after each use)	In a special bin		Primary	Urban	0.814853
9	5	15	Days ago	17	Yes, in the toilet or bathroom	Yes, (disposable after each use)	In the latrine		Primary	Urban	0.814853
9	6	42	Months ago	1	Yes, in the toilet or bathroom	Yes, (disposable after each use)	In a special bin		Primary	Urban	0.814853
9	8	36	Days ago	4	Yes, in the toilet or bathroom	Yes, (disposable after each use)	In a special bin		Secondary	Urban	0.814853
9	8									Urban	0
9	10	24	Days ago	0	Yes, in the toilet or bathroom	Yes, (disposable after each use)	In a special bin		Secondary	Urban	0.814853
9	11	30	Years ago	2	Yes, in the toilet or bathroom	Yes, (disposable after each use)	In a special bin		Primary	Urban	0.814853
9	13	38	Years ago	2	Yes, in the toilet or bathroom	Yes, (disposable after each use)	In a special bin	Separated	Primary	Urban	0.814853
9	14	18	Weeks ago	2	Yes, in the toilet or bathroom	Yes, (disposable after each use)	In a special bin		Higher	Urban	0.814853
9	14									Urban	0
9	16	35	Days ago	1	Yes, in the toilet or bathroom	Yes, (disposable after each use)	In a special bin		Secondary	Urban	0.814853
9	19	29	Weeks ago	3	Yes, in the toilet or bathroom	Yes, (disposable after each use)	Other		Primary	Urban	0.814853
9	21	16	Days ago	3	Yes, in the toilet or bathroom	Yes, (disposable after each use)	In a special bin		Secondary	Urban	0.814853
9	22	24	Weeks ago	2	Yes, in the toilet or bathroom	Yes, (disposable after each use)	In a special bin	Separated	Higher	Urban	0.814853
9	24	36	Days ago	5	Yes, in the toilet or bathroom	Yes, (disposable after each use)	In a special bin	Separated	Primary	Urban	0.814853
9	26	25	Years ago	2	Yes, in the toilet or bathroom	Yes, (disposable after each use)	In a special bin		Higher	Urban	0.814853
9	29	29	Months ago	1	Yes, in the toilet or bathroom	Yes, (disposable after each use)	Burning		Primary	Urban	0.814853
9	30									Urban	0
9	30	19	Months ago	1	Yes, in the toilet or bathroom	Yes, (disposable after each use)	In a special bin		Higher	Urban	0.814853
10	1	32	Months ago	1	Yes, in the toilet or bathroom	Yes, (disposable after each use)	Burying		Primary	Rural	1.18567
10	10	28	Years ago	2	Yes, in the toilet or bathroom	Yes, (disposable after each use)	In the latrine		Secondary	Rural	1.18567
10	17	32	Months ago	10	Yes, in the toilet or bathroom	Yes, (disposable after each use)	Burning		Primary	Rural	1.18567
10	19	38	Months ago	1	Yes, in the toilet or bathroom	Yes, (disposable after each use)	In a special bin		Primary	Rural	1.18567
10	19	15	Weeks ago	1	Yes, in the toilet or bathroom	Yes, (disposable after each use)	In a special bin		Primary	Rural	1.18567
11	2	37	Months ago	10	Yes, in the toilet or bathroom	Yes, (disposable after each use)	In a special bin		Higher	Urban	0.907482
11	6	26	Months ago	1	Yes, in the toilet or bathroom	Yes, (disposable after each use)	In a special bin		Secondary	Urban	0.907482
11	8	27	Months ago	2	Yes, in the toilet or bathroom	Yes, (disposable after each use)	In a special bin		Secondary	Urban	0.907482
11	9	37	Special (DK / Missing)	Missing	Missing	Missing			Primary	Urban	0.907482
11	9	18	Weeks ago	3	Yes, in the toilet or bathroom	Yes, (disposable after each use)	In a special bin		Secondary	Urban	0.907482
11	12									Urban	0
11	15	29	Weeks ago	1	Yes, in the toilet or bathroom	Yes, (disposable after each use)	In a special bin		Primary	Urban	0.907482
11	18									Urban	0
11	18									Urban	0
11	23									Urban	0
11	23									Urban	0
11	25	48	Days ago	2	Yes, in the toilet or bathroom	Yes, (disposable after each use)	In a special bin		Primary	Urban	0.907482
11	25									Urban	0
11	27	37	Days ago	7	Yes, in the toilet or bathroom	Yes, (disposable after each use)	In a special bin	Separated	Higher	Urban	0.907482
11	27	15	Weeks ago	1	Yes, in the toilet or bathroom	Yes, (disposable after each use)	In a special bin		Secondary	Urban	0.907482
11	27									Urban	0
11	29	27	Weeks ago	2	Yes, in the toilet or bathroom	Yes, (disposable after each use)	In a special bin		Higher	Urban	0.907482
12	3	33	Weeks ago	1	Yes, in the toilet or bathroom	Yes, (disposable after each use)	In a special bin		Secondary	Urban	0.907482
12	4									Urban	0
12	5	30	Months ago	1	Yes, in the toilet or bathroom	Yes, (disposable after each use)	In a special bin		Primary	Urban	0.907482
12	9	23	Days ago	1	Yes, in the toilet or bathroom	Yes, (disposable after each use)	In a special bin		Secondary	Urban	0.907482
12	10	16	Weeks ago	1	Yes, in the toilet or bathroom	Yes, (disposable after each use)	In a special bin		Secondary	Urban	0.907482
12	11	36	Weeks ago	2	Yes, in the toilet or bathroom	Yes, (disposable after each use)	In a special bin		Higher	Urban	0.907482
12	21									Urban	0
12	22	23	Special (DK / Missing)	Missing	Yes, in the toilet or bathroom	Yes, (disposable after each use)	In a special bin		Primary	Urban	0.907482
12	23	42	Weeks ago	2	Yes, in the toilet or bathroom	Yes, (disposable after each use)	In a bin with other household waste		Secondary	Urban	0.907482
12	27	43	Years ago	2	Yes, in the toilet or bathroom	Yes, (disposable after each use)	In a special bin		Secondary	Urban	0.907482
12	29	18	Months ago	8	Yes, in the toilet or bathroom	Yes, (disposable after each use)	In a bin with other household waste		Secondary	Urban	0.907482
12	29	20	Weeks ago	2	Yes, in the toilet or bathroom	Yes, (disposable after each use)	In a bin with other household waste		Primary	Urban	0.907482
13	1									Rural	0
13	1	18	Months ago	1	Yes, in the toilet or bathroom	Yes, (disposable after each use)	Burning		Primary	Rural	1.18567
13	1									Rural	0
13	1									Rural	0
13	3									Rural	0
13	4	38	Days ago	3	Yes, in the toilet or bathroom	Yes, (disposable after each use)	In a special bin		Primary	Rural	1.18567
13	5	45	Months ago	1	Yes, in the toilet or bathroom	Yes, (disposable after each use)	In the latrine	Separated	Primary	Rural	1.18567
13	5	23	Months ago	1	Yes, in the toilet or bathroom	Yes, (disposable after each use)	In the latrine		Higher	Rural	1.18567
13	5	21	Weeks ago	1	Yes, in the toilet or bathroom	Yes, (disposable after each use)	In the latrine		Higher	Rural	1.18567
13	5	19	Days ago	1	Yes, in the toilet or bathroom	Yes, (disposable after each use)	In the latrine		Higher	Rural	1.18567
13	6									Rural	0
13	6	21	Days ago	1	Yes, in the toilet or bathroom	Yes, (disposable after each use)	In a special bin		Secondary	Rural	1.18567
13	6									Rural	0
13	7	29	Months ago	1	Yes, elsewhere	Yes, (disposable after each use)	In the latrine		Primary	Rural	1.18567
13	9	27	Weeks ago	4	Yes, in the toilet or bathroom	Yes, (disposable after each use)	Burning		Higher	Rural	1.18567
13	11	39	Days ago	4	Yes, in the toilet or bathroom	Yes, (disposable after each use)	Burning		Primary	Rural	1.18567
13	12									Rural	0
13	14	43	Days ago	0	Yes, in the toilet or bathroom	Yes, (disposable after each use)	In a special bin		Secondary	Rural	1.18567
13	15									Rural	0
13	16	37	Weeks ago	2	Yes, in the toilet or bathroom	Yes, (disposable after each use)	Burning		Primary	Rural	1.18567
13	17	45	Years ago	15	Yes, in the toilet or bathroom	Yes, (disposable after each use)	In the latrine		Primary	Rural	1.18567
13	19	25	Months ago	1	Yes, in the toilet or bathroom	Yes, (disposable after each use)	In a special bin		Higher	Rural	1.18567
13	22	19	Months ago	1	Yes, in the toilet or bathroom	Yes, (disposable after each use)	In a special bin		Secondary	Rural	1.18567
13	23	27	Years ago	1	Yes, elsewhere	Yes, (disposable after each use)	Other		Secondary	Rural	1.18567
13	25									Rural	0
13	25	19	Days ago	0	Yes, in the toilet or bathroom	Yes, (disposable after each use)	In a special bin		Secondary	Rural	1.18567
13	29	30	Months ago	8	Yes, in the toilet or bathroom	Yes, (disposable after each use)	In a special bin		Primary	Rural	1.18567
13	30	19	Weeks ago	5	Yes, in the toilet or bathroom	Yes, (disposable after each use)	Burying		Secondary	Rural	1.18567
14	1	37	Years ago	3	Yes, elsewhere	Yes, (disposable after each use)	In the latrine		Primary	Rural	1.19649
14	3	29	Years ago	1	Yes, in the toilet or bathroom	Yes, (disposable after each use)	In the latrine		Primary	Rural	1.19649
14	4	29	Days ago	7	Yes, in the toilet or bathroom	Yes, (disposable after each use)	Burning		Secondary	Rural	1.19649
14	5	33	Weeks ago	1	Yes, in the toilet or bathroom	Yes, (disposable after each use)	Burning		Primary	Rural	1.19649
14	6	19	Weeks ago	3	No	Yes, (disposable after each use)	In the latrine		Secondary	Rural	1.19649
14	9									Rural	0
14	11	23	Weeks ago	2	No	Yes, (disposable after each use)	Burning		Primary	Rural	1.19649
14	13									Rural	0
14	13	18	Months ago	6	Yes, in the toilet or bathroom	Yes, (disposable after each use)	In the latrine		Primary	Rural	1.19649
14	14	27	Months ago	2	Yes, in the toilet or bathroom	Yes, (disposable after each use)	Burning		Primary	Rural	1.19649
14	15	23	Days ago	20	Yes, in the toilet or bathroom	Yes, (disposable after each use)	In a field, bush, water body, beach or other open space		Primary	Rural	1.19649
14	16									Rural	0
14	16									Rural	0
14	16									Rural	0
14	18	29	Weeks ago	3	Yes, in the toilet or bathroom	Yes, (disposable after each use)	Other		Primary	Rural	1.19649
14	19	37	Months ago	3	No	Yes, (disposable after each use)	Burning		Primary	Rural	1.19649
14	19	22	Months ago	1	Yes, in the toilet or bathroom	Yes, (disposable after each use)	Burning		Higher	Rural	1.19649
14	20									Rural	0
14	21	25	Months ago	1	Yes, in the toilet or bathroom	Yes, (disposable after each use)	In a field, bush, water body, beach or other open space		Primary	Rural	1.19649
14	22	23	Days ago	2	Yes, elsewhere	Yes, (disposable after each use)	Burying		Primary	Rural	1.19649
14	24	43	Months ago	1	No	Yes, (disposable after each use)	In a field, bush, water body, beach or other open space		Primary	Rural	1.19649
14	25	40	Weeks ago	1	Yes, in the toilet or bathroom	Yes, (disposable after each use)	In the latrine		Primary	Rural	1.19649
14	25									Rural	0
14	27	26	Weeks ago	3	Yes, in the toilet or bathroom	Yes, (disposable after each use)	In the latrine		Primary	Rural	1.19649
14	28	28	Days ago	5	Yes, in the toilet or bathroom	Yes, (disposable after each use)	Burning	Separated	Secondary	Rural	1.19649
14	30	19	Months ago	1	Yes, in the toilet or bathroom	Yes, (disposable after each use)	In the latrine		Primary	Rural	1.19649
15	1	24	Weeks ago	1	Yes, in the toilet or bathroom	Yes, (disposable after each use)	In a special bin		Secondary	Rural	1.18567
15	1									Rural	0
15	4	33	Weeks ago	2	Yes, in the toilet or bathroom	Yes, (disposable after each use)	Burning		Primary	Rural	1.18567
15	5	23	Months ago	3	Yes, in the toilet or bathroom	Yes, (disposable after each use)	In a bin with other household waste		Higher	Rural	1.18567
15	9	49	Weeks ago	1	Yes, in the toilet or bathroom	Yes, (disposable after each use)	In a bin with other household waste		Primary	Rural	1.18567
15	11	25	Months ago	1	Yes, in the toilet or bathroom	Yes, (disposable after each use)	In a special bin		Secondary	Rural	1.18567
15	11									Rural	0
15	11	19	Months ago	1	Yes, in the toilet or bathroom	Yes, (disposable after each use)	In a special bin		Secondary	Rural	1.18567
15	11									Rural	0
15	11	47	Years ago	Missing	Yes, in the toilet or bathroom	Yes, (disposable after each use)	Burying		Primary	Rural	1.18567
15	13	37	Months ago	1	Yes, in the toilet or bathroom	Yes, (disposable after each use)	In a special bin		Primary	Rural	1.18567
15	15	25	Months ago	1	Yes, in the toilet or bathroom	Yes, (disposable after each use)	In a special bin		Primary	Rural	1.18567
15	17	44	Weeks ago	1	No	Yes, (disposable after each use)	In the latrine		Primary	Rural	1.18567
15	18	38	Months ago	2	Yes, in the toilet or bathroom	Yes, (disposable after each use)	Burning		Primary	Rural	1.18567
15	18	22	Weeks ago	2	Yes, in the toilet or bathroom	Yes, (disposable after each use)	Burning	Separated	Secondary	Rural	1.18567
15	18	18	Months ago	2	Yes, in the toilet or bathroom	Yes, (disposable after each use)	Burying		Secondary	Rural	1.18567
15	19	19	Weeks ago	2	Yes, elsewhere	Yes, (disposable after each use)	In a special bin		Higher	Rural	1.18567
15	25	23	Months ago	1	Yes, in the toilet or bathroom	Yes, (disposable after each use)	In a special bin		Secondary	Rural	1.18567
15	25	17	Days ago	2	Yes, in the toilet or bathroom	Yes, (disposable after each use)	In a special bin		Secondary	Rural	1.18567
15	26	21	Weeks ago	1	Yes, in the toilet or bathroom	Yes, (disposable after each use)	In a special bin		Primary	Rural	1.18567
15	26	19	Weeks ago	1	Yes, in the toilet or bathroom	Yes, (disposable after each use)	In a special bin		Secondary	Rural	1.18567
15	27									Rural	0
15	28	28	Months ago	1	Yes, in the toilet or bathroom	Yes, (disposable after each use)	Burning		Primary	Rural	1.18567
15	29	38	Weeks ago	2	Yes, in the toilet or bathroom	Yes, (disposable after each use)	In a special bin		Higher	Rural	1.18567
15	30									Rural	0
16	4									Rural	0
16	16	31	Months ago	1	Yes, in the toilet or bathroom	Yes, (disposable after each use)	Burning		Higher	Rural	1.18567
16	18									Rural	0
16	18									Rural	0
16	21									Rural	0
16	22	31	Days ago	8	Yes, in the toilet or bathroom	Yes, (disposable after each use)	In a special bin		Primary	Rural	1.18567
16	22									Rural	0
17	1									Rural	0
17	1									Rural	0
17	3									Rural	0
17	3									Rural	0
17	10									Rural	0
17	12	18	Weeks ago	2	Yes, in the toilet or bathroom	Yes, (disposable after each use)	In a special bin		Primary	Rural	1.18567
17	13									Rural	0
17	15									Rural	0
17	21	21	Special (DK / Missing)	Missing	Yes, in the toilet or bathroom	Yes, (disposable after each use)	In a special bin		Secondary	Rural	1.18567
17	22									Rural	0
17	22									Rural	0
17	24									Rural	0
17	25									Rural	0
17	25									Rural	0
17	26									Rural	0
17	26	15	Months ago	1	Yes, in the toilet or bathroom	Yes, (disposable after each use)	In the latrine		Primary	Rural	1.18567
17	26	15	Months ago	1	Yes, in the toilet or bathroom	Yes, (disposable after each use)	In the latrine		Primary	Rural	1.18567
17	28									Rural	0
17	30									Rural	0
18	1	26	Weeks ago	3	Yes, in the toilet or bathroom	Yes, (disposable after each use)	In the latrine		Secondary	Rural	1.18567
18	2									Rural	0
18	3	30	Months ago	1	Yes, in the toilet or bathroom	Yes, (disposable after each use)	In a special bin		Primary	Rural	1.18567
18	5	27	Months ago	10	Yes, in the toilet or bathroom	Yes, (disposable after each use)	In a special bin		Secondary	Rural	1.18567
18	7	17	Months ago	1	Yes, in the toilet or bathroom	Yes, (disposable after each use)	In a special bin		Primary	Rural	1.18567
18	8	48	Years ago	1	Yes, in the toilet or bathroom	Yes, (disposable after each use)	Burning		None	Rural	1.18567
18	8									Rural	0
18	9									Rural	0
18	10	29	Days ago	4	Yes, in the toilet or bathroom	Yes, (disposable after each use)	Burning		Primary	Rural	1.18567
18	11	23	Days ago	0	Yes, in the toilet or bathroom	Yes, (disposable after each use)	In a special bin		Primary	Rural	1.18567
18	12	39	Weeks ago	3	Yes, in the toilet or bathroom	Yes, (disposable after each use)	In a special bin		Primary	Rural	1.18567
18	16	17	Days ago	5	Yes, in the toilet or bathroom	Yes, (disposable after each use)	In a special bin		Primary	Rural	1.18567
18	20									Rural	0
18	22									Rural	0
18	25									Rural	0
19	1	40	Weeks ago	3	Yes, in the toilet or bathroom	No access to materials			Primary	Rural	1.18567
19	1									Rural	0
19	3	27	Days ago	3	Yes, in the toilet or bathroom	Yes, (disposable after each use)	Burning		Primary	Rural	1.18567
19	4	48	Years ago	4	Missing	Missing		Widowed	Primary	Rural	1.18567
19	4	16	Months ago	1	Yes, in the toilet or bathroom	Yes, (disposable after each use)	In the latrine		Secondary	Rural	1.18567
19	6	24	Days ago	26	Yes, in the toilet or bathroom	Yes, (disposable after each use)	Burning	Widowed	Primary	Rural	1.18567
19	8	34	Weeks ago	2	No	Yes, (disposable after each use)	In the latrine		Primary	Rural	1.18567
19	8	15	Weeks ago	3	No	Yes, (disposable after each use)	In the latrine		Secondary	Rural	1.18567
19	9	41	Weeks ago	2	Yes, in the toilet or bathroom	Yes, (disposable after each use)	In the latrine		Primary	Rural	1.18567
19	9	15	Special (DK / Missing)	Missing	Yes, in the toilet or bathroom	Yes, (disposable after each use)	In the latrine		Primary	Rural	1.18567
19	9									Rural	0
19	10	40	Days ago	2	Yes, in the toilet or bathroom	Yes, (disposable after each use)	In a field, bush, water body, beach or other open space		Primary	Rural	1.18567
19	10	15	Weeks ago	3	Yes, in the toilet or bathroom	Yes, (disposable after each use)	In a field, bush, water body, beach or other open space		Secondary	Rural	1.18567
19	11	24	Months ago	1	Yes, in the toilet or bathroom	Yes, (disposable after each use)	Burning		Primary	Rural	1.18567
19	16	30	Weeks ago	2	Yes, in the toilet or bathroom	Yes, (disposable after each use)	In a field, bush, water body, beach or other open space		Primary	Rural	1.18567
19	21									Rural	0
19	21	15	Weeks ago	3	Yes, in the toilet or bathroom	Yes, (disposable after each use)	Burning		Primary	Rural	1.18567
19	24	39	Weeks ago	3	Yes, in the toilet or bathroom	Yes, (disposable after each use)	In a special bin	Separated	Primary	Rural	1.18567
19	25	21	Days ago	2	Yes, in the toilet or bathroom	Yes, (disposable after each use)	In a special bin		Higher	Rural	1.18567
19	26	25	Weeks ago	3	Yes, in the toilet or bathroom	Yes, (disposable after each use)	In a bin with other household waste		Secondary	Rural	1.18567
19	28									Rural	0
20	2									Rural	0
20	15									Rural	0
20	17	24	Days ago	24	Yes, in the toilet or bathroom	Yes, (disposable after each use)	In a special bin		Secondary	Rural	1.18567
20	18									Rural	0
20	21	25	Months ago	7	Yes, in the toilet or bathroom	Yes, (disposable after each use)	In a special bin		Primary	Rural	1.18567
20	22									Rural	0
20	22									Rural	0
20	28									Rural	0
20	30	41	Weeks ago	1	Yes, in the toilet or bathroom	Yes, (disposable after each use)	In a special bin	Separated	Primary	Rural	1.18567
