# Supplementary material for: Optimizing household survey methods to monitor the Sustainable Development Goals targets 6.1 and 6.2 on drinking water, sanitation and hygiene: A mixed-methods field-test in Belize
Source: PLoS One. 2017 Dec 7;12(12):e0189089. doi: 10.1371/journal.pone.0189089 (PMC5720699; doi:10.1371/journal.pone.0189089)
Supplement: S4 File — (XLSX) [file pone.0189089.s004.xlsx]

## Sheet: bc
HH1	HH2	LN	OTHQUES	BHC1A	BHC1B	BHC1C	BHC1D	BHC1E	BHC1F	BHC1Y	any
1	1	0	WS5C							None of the above	No
1	1	0	WS8AN							None of the above	No
1	1	0	WS8B		Interviewer: Provided clarification or probed	Respondent: Asked for repeat	Respondent: Asked for clarification				Yes
1	1	3	UN16							None of the above	No
1	1	3	UN14		Interviewer: Provided clarification or probed						Yes
1	1	3	UN15		Interviewer: Provided clarification or probed				Respondent: Expressed uncertainty		Yes
1	4	0	WS5E							None of the above	No
1	4	0	WS8AN		Interviewer: Provided clarification or probed			Respondent: Gave an answer difficult to code			Yes
1	4	0	WS8B		Interviewer: Provided clarification or probed			Respondent: Gave an answer difficult to code			Yes
1	5	0	WS5C		Interviewer: Provided clarification or probed				Respondent: Expressed uncertainty		Yes
1	5	0	WS8AN	Interviewer: Modified the question	Interviewer: Provided clarification or probed				Respondent: Expressed uncertainty		Yes
1	5	2	UN14		Interviewer: Provided clarification or probed						Yes
1	5	2	UN15	Interviewer: Modified the question	Interviewer: Provided clarification or probed						Yes
1	5	2	UN16	Interviewer: Modified the question	Interviewer: Provided clarification or probed						Yes
1	7	0	WS5C	Interviewer: Modified the question	Interviewer: Provided clarification or probed				Respondent: Expressed uncertainty		Yes
1	7	0	WS8AN	Interviewer: Modified the question	Interviewer: Provided clarification or probed		Respondent: Asked for clarification	Respondent: Gave an answer difficult to code	Respondent: Expressed uncertainty		Yes
1	8	0	WS5E							None of the above	No
1	8	0	WS8AN							None of the above	No
1	8	0	WS8B							None of the above	No
1	11	0	WS5C							None of the above	No
1	11	0	WS8B							None of the above	No
1	11	0	WS8AN		Interviewer: Provided clarification or probed						Yes
1	12	0	WS8AN							None of the above	No
1	12	0	WS8B							None of the above	No
1	12	0	WS5E		Interviewer: Provided clarification or probed						Yes
1	14	0	WS5E							None of the above	No
1	14	0	WS8AN							None of the above	No
1	14	0	WS8B							None of the above	No
1	14	1	UN14							None of the above	No
1	14	1	UN16							None of the above	No
1	14	1	UN15		Interviewer: Provided clarification or probed						Yes
1	15	0	WS5C							None of the above	No
1	15	0	WS8AN							None of the above	No
1	15	0	WS8B		Interviewer: Provided clarification or probed		Respondent: Asked for clarification				Yes
1	15	1	UN14							None of the above	No
1	15	1	UN15		Interviewer: Provided clarification or probed	Respondent: Asked for repeat	Respondent: Asked for clarification				Yes
1	15	1	UN16		Interviewer: Provided clarification or probed		Respondent: Asked for clarification	Respondent: Gave an answer difficult to code			Yes
1	15	2	UN15							None of the above	No
1	15	2	UN16							None of the above	No
1	15	2	UN14	Interviewer: Modified the question	Interviewer: Provided clarification or probed						Yes
1	15	3	UN15								No
1	15	3	UN16							None of the above	No
1	15	3	UN14	Interviewer: Modified the question	Interviewer: Provided clarification or probed						Yes
1	16	0	WS5E							None of the above	No
1	16	0	WS8AN		Interviewer: Provided clarification or probed						Yes
1	16	0	WS8B		Interviewer: Provided clarification or probed						Yes
1	17	0	WS5C							None of the above	No
1	17	0	WS8AN							None of the above	No
1	17	0	WS8B							None of the above	No
1	19	0	WS5C							None of the above	No
1	19	0	WS8AN							None of the above	No
1	19	0	WS8B							None of the above	No
1	20	0	WS8AN							None of the above	No
1	20	0	WS8B							None of the above	No
1	20	0	WS5E	Interviewer: Modified the question	Interviewer: Provided clarification or probed						Yes
1	22	0	WS5E							None of the above	No
1	22	0	WS8AN	Interviewer: Modified the question	Interviewer: Provided clarification or probed						Yes
1	22	1	UN14							None of the above	No
1	22	1	UN16							None of the above	No
1	22	1	UN15	Interviewer: Modified the question	Interviewer: Provided clarification or probed						Yes
1	22	3	UN14							None of the above	No
1	22	3	UN16							None of the above	No
1	22	3	UN15		Interviewer: Provided clarification or probed				Respondent: Expressed uncertainty		Yes
1	23	0	WS5C							None of the above	No
1	23	0	WS8AN							None of the above	No
1	23	0	WS8B							None of the above	No
1	24	0	WS5E							None of the above	No
1	24	0	WS8AN							None of the above	No
1	24	0	WS8B		Interviewer: Provided clarification or probed		Respondent: Asked for clarification				Yes
1	24	1	UN15							None of the above	No
1	24	1	UN16							None of the above	No
1	24	1	UN14		Interviewer: Provided clarification or probed						Yes
1	25	0	WS5C							None of the above	No
1	25	0	WS8AN							None of the above	No
1	25	3	UN14		Interviewer: Provided clarification or probed						Yes
1	25	3	UN15		Interviewer: Provided clarification or probed						Yes
1	25	3	UN16		Interviewer: Provided clarification or probed			Respondent: Gave an answer difficult to code			Yes
1	25	4	UN16							None of the above	No
1	25	4	UN14		Interviewer: Provided clarification or probed						Yes
1	25	4	UN15		Interviewer: Provided clarification or probed						Yes
1	26	0	WS5E							None of the above	No
1	26	0	WS8AN							None of the above	No
1	26	0	WS8B		Interviewer: Provided clarification or probed		Respondent: Asked for clarification				Yes
1	27	0	WS5C							None of the above	No
1	27	0	WS8AN							None of the above	No
1	27	0	WS8B							None of the above	No
1	27	1	UN14							None of the above	No
1	27	1	UN15							None of the above	No
1	27	1	UN16							None of the above	No
1	29	0	WS5C							None of the above	No
1	29	0	WS8AN							None of the above	No
1	29	0	WS8B							None of the above	No
2	1	0	WS5C							None of the above	No
2	1	0	WS8AN							None of the above	No
2	1	0	WS8B							None of the above	No
2	6	0	WS5E							None of the above	No
2	6	0	WS8AN							None of the above	No
2	6	0	WS8B							None of the above	No
2	9	0	WS8B							None of the above	No
2	9	0	WS5C		Interviewer: Provided clarification or probed				Respondent: Expressed uncertainty		Yes
2	9	0	WS8AN		Interviewer: Provided clarification or probed			Respondent: Gave an answer difficult to code			Yes
2	9	2	UN14							None of the above	No
2	9	2	UN15							None of the above	No
2	9	2	UN16							None of the above	No
2	10	0	WS5E							None of the above	No
2	10	0	WS8AN							None of the above	No
2	10	0	WS8B							None of the above	No
2	10	1	UN16							None of the above	No
2	10	1	UN14				Respondent: Asked for clarification	Respondent: Gave an answer difficult to code	Respondent: Expressed uncertainty		Yes
2	10	1	UN15		Interviewer: Provided clarification or probed		Respondent: Asked for clarification				Yes
2	11	0	WS5C							None of the above	No
2	11	0	WS8AN							None of the above	No
2	13	0	WS8AN							None of the above	No
2	13	0	WS8B							None of the above	No
2	13	0	WS5C		Interviewer: Provided clarification or probed						Yes
2	14	0	WS5E							None of the above	No
2	14	0	WS8AN							None of the above	No
2	15	0	WS5C							None of the above	No
2	15	0	WS8AN							None of the above	No
2	16	0	WS5E							None of the above	No
2	16	0	WS8AN							None of the above	No
2	16	0	WS8B							None of the above	No
2	16	1	UN14		Interviewer: Provided clarification or probed						Yes
2	16	1	UN15	Interviewer: Modified the question	Interviewer: Provided clarification or probed		Respondent: Asked for clarification	Respondent: Gave an answer difficult to code			Yes
2	16	1	UN16	Interviewer: Modified the question	Interviewer: Provided clarification or probed						Yes
2	16	2	UN14	Interviewer: Modified the question	Interviewer: Provided clarification or probed		Respondent: Asked for clarification	Respondent: Gave an answer difficult to code			Yes
2	16	2	UN15	Interviewer: Modified the question							Yes
2	16	2	UN16		Interviewer: Provided clarification or probed						Yes
2	19	0	WS5C							None of the above	No
2	19	0	WS8AN							None of the above	No
2	20	0	WS5E							None of the above	No
2	20	0	WS8AN							None of the above	No
2	20	0	WS8B		Interviewer: Provided clarification or probed						Yes
2	20	2	UN14		Interviewer: Provided clarification or probed						Yes
2	20	2	UN15		Interviewer: Provided clarification or probed			Respondent: Gave an answer difficult to code			Yes
2	20	2	UN16		Interviewer: Provided clarification or probed						Yes
2	23	0	WS5C							None of the above	No
2	23	0	WS8AN							None of the above	No
2	24	0	WS5E							None of the above	No
2	24	0	WS8AN							None of the above	No
2	24	0	WS8B							None of the above	No
2	25	0	WS5C							None of the above	No
2	27	0	WS5C							None of the above	No
2	27	0	WS8AN							None of the above	No
2	27	0	WS8B							None of the above	No
2	27	3	UN14							None of the above	No
2	27	3	UN15							None of the above	No
2	27	3	UN16							None of the above	No
2	27	4	UN14							None of the above	No
2	27	4	UN16							None of the above	No
2	27	4	UN15		Interviewer: Provided clarification or probed						Yes
2	27	5	UN14							None of the above	No
2	27	5	UN15							None of the above	No
2	27	5	UN16							None of the above	No
2	29	0	WS5C							None of the above	No
2	29	0	WS8AN							None of the above	No
2	29	0	WS8B	Interviewer: Modified the question	Interviewer: Provided clarification or probed						Yes
2	29	2	UN14							None of the above	No
2	29	2	UN16							None of the above	No
2	29	2	UN15		Interviewer: Provided clarification or probed		Respondent: Asked for clarification				Yes
3	3	0	WS5C							None of the above	No
3	3	0	WS8AN							None of the above	No
3	3	0	WS8B							None of the above	No
3	4	0	WS5E							None of the above	No
3	4	0	WS8AN							None of the above	No
3	4	0	WS8B							None of the above	No
3	5	0	WS8AN							None of the above	No
3	5	0	WS5C		Interviewer: Provided clarification or probed	Respondent: Asked for repeat					Yes
3	5	0	WS8B		Interviewer: Provided clarification or probed						Yes
3	5	2	UN14							None of the above	No
3	5	2	UN16							None of the above	No
3	5	2	UN15		Interviewer: Provided clarification or probed						Yes
3	6	0	WS8AN							None of the above	No
3	6	0	WS5E		Interviewer: Provided clarification or probed						Yes
3	7	0	WS5C							None of the above	No
3	7	0	WS8AN							None of the above	No
3	7	0	WS8B							None of the above	No
3	8	0	WS5E							None of the above	No
3	8	0	WS8AN							None of the above	No
3	10	0	WS5E							None of the above	No
3	10	0	WS8AN		Interviewer: Provided clarification or probed						Yes
3	10	0	WS8B	Interviewer: Modified the question	Interviewer: Provided clarification or probed			Respondent: Gave an answer difficult to code			Yes
3	10	2	UN14	Interviewer: Modified the question	Interviewer: Provided clarification or probed						Yes
3	10	2	UN15	Interviewer: Modified the question	Interviewer: Provided clarification or probed				Respondent: Expressed uncertainty		Yes
3	10	2	UN16	Interviewer: Modified the question	Interviewer: Provided clarification or probed						Yes
3	11	0	WS5C							None of the above	No
3	11	0	WS8AN		Interviewer: Provided clarification or probed						Yes
3	11	0	WS8B					Respondent: Gave an answer difficult to code			Yes
3	13	0	WS5C							None of the above	No
3	13	0	WS8AN							None of the above	No
3	13	0	WS8B							None of the above	No
3	14	0	WS5E							None of the above	No
3	14	0	WS8AN		Interviewer: Provided clarification or probed						Yes
3	14	0	WS8B	Interviewer: Modified the question	Interviewer: Provided clarification or probed						Yes
3	14	5	UN14							None of the above	No
3	14	5	UN15								No
3	14	5	UN16							None of the above	No
3	15	0	WS5C							None of the above	No
3	15	0	WS8AN							None of the above	No
3	15	2	UN15								No
3	15	2	UN16							None of the above	No
3	15	2	UN14		Interviewer: Provided clarification or probed						Yes
3	17	0	WS5C							None of the above	No
3	18	0	WS5E							None of the above	No
3	18	0	WS8AN							None of the above	No
3	19	0	WS8AN							None of the above	No
3	19	0	WS5C		Interviewer: Provided clarification or probed						Yes
3	19	2	UN15							None of the above	No
3	19	2	UN16							None of the above	No
3	19	2	UN14		Interviewer: Provided clarification or probed						Yes
3	19	6	UN15							None of the above	No
3	19	6	UN16							None of the above	No
3	19	6	UN14		Interviewer: Provided clarification or probed						Yes
3	21	0	WS5C							None of the above	No
3	21	0	WS8AN							None of the above	No
3	21	0	WS8B							None of the above	No
3	21	1	UN14							None of the above	No
3	21	1	UN16							None of the above	No
3	21	1	UN15	Interviewer: Modified the question	Interviewer: Provided clarification or probed						Yes
3	21	2	UN15								No
3	21	2	UN16							None of the above	No
3	21	2	UN14		Interviewer: Provided clarification or probed						Yes
3	22	0	WS5E							None of the above	No
3	22	0	WS8AN							None of the above	No
3	22	1	UN14							None of the above	No
3	22	1	UN15		Interviewer: Provided clarification or probed		Respondent: Asked for clarification				Yes
3	22	1	UN16		Interviewer: Provided clarification or probed		Respondent: Asked for clarification	Respondent: Gave an answer difficult to code			Yes
3	23	0	WS5C							None of the above	No
3	23	0	WS8AN							None of the above	No
3	23	0	WS8B							None of the above	No
3	24	0	WS5E		Interviewer: Provided clarification or probed						Yes
3	24	0	WS8AN		Interviewer: Provided clarification or probed						Yes
3	25	0	WS5C							None of the above	No
3	25	1	UN14							None of the above	No
3	25	1	UN16							None of the above	No
3	25	1	UN15		Interviewer: Provided clarification or probed						Yes
3	27	0	WS5C							None of the above	No
3	27	0	WS8AN		Interviewer: Provided clarification or probed			Respondent: Gave an answer difficult to code			Yes
3	27	0	WS8B					Respondent: Gave an answer difficult to code			Yes
3	28	0	WS5E							None of the above	No
3	28	0	WS8B							None of the above	No
3	28	0	WS8AN	Interviewer: Modified the question							Yes
3	28	1	UN14							None of the above	No
3	28	1	UN15								No
3	28	1	UN16							None of the above	No
3	28	2	UN14							None of the above	No
3	28	2	UN15		Interviewer: Provided clarification or probed						Yes
3	28	2	UN16		Interviewer: Provided clarification or probed			Respondent: Gave an answer difficult to code			Yes
3	29	0	WS5C							None of the above	No
3	29	0	WS8AN							None of the above	No
3	29	2	UN14		Interviewer: Provided clarification or probed				Respondent: Expressed uncertainty		Yes
3	29	2	UN15	Interviewer: Modified the question	Interviewer: Provided clarification or probed				Respondent: Expressed uncertainty		Yes
3	29	2	UN16	Interviewer: Modified the question	Interviewer: Provided clarification or probed				Respondent: Expressed uncertainty		Yes
3	30	0	WS5E							None of the above	No
3	30	0	WS8AN							None of the above	No
3	30	0	WS8B							None of the above	No
3	30	1	UN14							None of the above	No
3	30	1	UN15		Interviewer: Provided clarification or probed						Yes
3	30	1	UN16		Interviewer: Provided clarification or probed						Yes
4	4	0	WS5E							None of the above	No
4	4	0	WS8AN							None of the above	No
4	4	0	WS8B							None of the above	No
4	4	2	UN16							None of the above	No
4	4	2	UN14	Interviewer: Modified the question	Interviewer: Provided clarification or probed						Yes
4	4	2	UN15		Interviewer: Provided clarification or probed						Yes
4	4	3	UN16							None of the above	No
4	4	3	UN14				Respondent: Asked for clarification	Respondent: Gave an answer difficult to code	Respondent: Expressed uncertainty		Yes
4	4	3	UN15		Interviewer: Provided clarification or probed	Respondent: Asked for repeat	Respondent: Asked for clarification				Yes
4	5	0	WS5C							None of the above	No
4	5	0	WS8AN							None of the above	No
4	5	0	WS8B							None of the above	No
4	5	1	UN15							None of the above	No
4	5	1	UN16							None of the above	No
4	5	1	UN14		Interviewer: Provided clarification or probed						Yes
4	5	6	UN15							None of the above	No
4	5	6	UN16							None of the above	No
4	5	6	UN14		Interviewer: Provided clarification or probed						Yes
4	6	0	WS5E							None of the above	No
4	6	0	WS8B							None of the above	No
4	6	0	WS8AN		Interviewer: Provided clarification or probed						Yes
4	7	0	WS5C							None of the above	No
4	7	0	WS8AN							None of the above	No
4	9	0	WS5C							None of the above	No
4	9	0	WS8AN							None of the above	No
4	9	0	WS8B							None of the above	No
4	10	0	WS5E							None of the above	No
4	10	0	WS8AN							None of the above	No
4	10	0	WS8B							None of the above	No
4	11	0	WS5C							None of the above	No
4	11	0	WS8AN							None of the above	No
4	11	0	WS8B							None of the above	No
4	11	3	UN14							None of the above	No
4	11	3	UN15							None of the above	No
4	11	3	UN16							None of the above	No
4	12	0	WS5E							None of the above	No
4	12	0	WS8AN							None of the above	No
4	12	0	WS8B							None of the above	No
4	13	0	WS5C							None of the above	No
4	13	0	WS8AN							None of the above	No
4	13	2	UN14		Interviewer: Provided clarification or probed						Yes
4	13	2	UN15		Interviewer: Provided clarification or probed						Yes
4	13	2	UN16		Interviewer: Provided clarification or probed						Yes
4	13	3	UN15							None of the above	No
4	13	3	UN16							None of the above	No
4	13	3	UN14		Interviewer: Provided clarification or probed						Yes
4	14	0	WS5E							None of the above	No
4	14	0	WS8AN							None of the above	No
4	15	0	WS5C	Interviewer: Modified the question	Interviewer: Provided clarification or probed						Yes
4	15	0	WS8AN	Interviewer: Modified the question	Interviewer: Provided clarification or probed						Yes
4	18	0	WS5E							None of the above	No
4	18	0	WS8AN							None of the above	No
4	18	0	WS8B							None of the above	No
4	18	2	UN14							None of the above	No
4	18	2	UN15							None of the above	No
4	18	2	UN16							None of the above	No
4	18	4	UN15							None of the above	No
4	18	4	UN16							None of the above	No
4	18	4	UN14		Interviewer: Provided clarification or probed						Yes
4	19	0	WS5C							None of the above	No
4	19	0	WS8AN							None of the above	No
4	19	0	WS8B							None of the above	No
4	21	0	WS5C							None of the above	No
4	21	0	WS8AN							None of the above	No
4	21	0	WS8B		Interviewer: Provided clarification or probed			Respondent: Gave an answer difficult to code			Yes
4	21	6	UN14		Interviewer: Provided clarification or probed						Yes
4	21	6	UN15		Interviewer: Provided clarification or probed		Respondent: Asked for clarification				Yes
4	21	6	UN16		Interviewer: Provided clarification or probed		Respondent: Asked for clarification				Yes
4	22	0	WS5E							None of the above	No
4	22	0	WS8AN							None of the above	No
4	22	0	WS8B							None of the above	No
4	22	1	UN14							None of the above	No
4	22	1	UN15							None of the above	No
4	22	1	UN16							None of the above	No
4	24	0	WS5E							None of the above	No
4	24	0	WS8AN							None of the above	No
4	24	0	WS8B							None of the above	No
4	25	0	WS5C							None of the above	No
4	25	0	WS8B							None of the above	No
4	25	0	WS8AN		Interviewer: Provided clarification or probed						Yes
4	25	3	UN14							None of the above	No
4	25	3	UN15							None of the above	No
4	25	3	UN16							None of the above	No
4	26	0	WS5E							None of the above	No
4	26	0	WS8AN							None of the above	No
4	26	1	UN14							None of the above	No
4	26	1	UN15							None of the above	No
4	26	1	UN16		Interviewer: Provided clarification or probed						Yes
4	26	4	UN14							None of the above	No
4	26	4	UN16							None of the above	No
4	26	4	UN15	Interviewer: Modified the question	Interviewer: Provided clarification or probed						Yes
4	26	6	UN16							None of the above	No
4	26	6	UN14		Interviewer: Provided clarification or probed						Yes
4	26	6	UN15	Interviewer: Modified the question	Interviewer: Provided clarification or probed						Yes
4	27	0	WS5C							None of the above	No
4	27	0	WS8AN							None of the above	No
4	27	0	WS8B							None of the above	No
4	30	0	WS5E							None of the above	No
4	30	0	WS8AN							None of the above	No
5	1	0	WS5C							None of the above	No
5	1	0	WS8AN							None of the above	No
5	1	1	UN14							None of the above	No
5	1	1	UN15								No
5	1	1	UN16							None of the above	No
5	2	0	WS5E							None of the above	No
5	2	0	WS8AN	Interviewer: Modified the question	Interviewer: Provided clarification or probed	Respondent: Asked for repeat	Respondent: Asked for clarification				Yes
5	3	0	WS5C							None of the above	No
5	3	0	WS8AN							None of the above	No
5	3	2	UN15								No
5	3	2	UN14	Interviewer: Modified the question	Interviewer: Provided clarification or probed						Yes
5	3	2	UN16		Interviewer: Provided clarification or probed						Yes
5	4	0	WS8AN							None of the above	No
5	5	0	WS5C							None of the above	No
5	5	1	UN14							None of the above	No
5	5	1	UN15								No
5	5	1	UN16		Interviewer: Provided clarification or probed						Yes
5	7	0	WS5C							None of the above	No
5	7	3	UN15								No
5	7	3	UN16							None of the above	No
5	7	3	UN14		Interviewer: Provided clarification or probed						Yes
5	7	4	UN14							None of the above	No
5	7	4	UN15								No
5	7	4	UN16							None of the above	No
5	8	0	WS8AN							None of the above	No
5	8	0	WS8B							None of the above	No
5	8	0	WS5E		Interviewer: Provided clarification or probed						Yes
5	8	2	UN15								No
5	8	2	UN16							None of the above	No
5	8	2	UN14	Interviewer: Modified the question	Interviewer: Provided clarification or probed				Respondent: Expressed uncertainty		Yes
5	8	3	UN14							None of the above	No
5	8	3	UN15								No
5	8	3	UN16							None of the above	No
5	8	4	UN15								No
5	8	4	UN16							None of the above	No
5	8	4	UN14		Interviewer: Provided clarification or probed				Respondent: Expressed uncertainty		Yes
5	9	0	WS5C							None of the above	No
5	9	0	WS8B							None of the above	No
5	9	0	WS8AN	Interviewer: Modified the question	Interviewer: Provided clarification or probed		Respondent: Asked for clarification				Yes
5	9	2	UN15								No
5	9	2	UN14		Interviewer: Provided clarification or probed						Yes
5	9	2	UN16	Interviewer: Modified the question	Interviewer: Provided clarification or probed						Yes
5	10	0	WS5E							None of the above	No
5	10	0	WS8AN							None of the above	No
5	10	0	WS8B							None of the above	No
5	11	0	WS5C							None of the above	No
5	11	0	WS8AN							None of the above	No
5	11	1	UN15								No
5	11	1	UN14	Interviewer: Modified the question	Interviewer: Provided clarification or probed				Respondent: Expressed uncertainty		Yes
5	11	1	UN16	Interviewer: Modified the question	Interviewer: Provided clarification or probed						Yes
5	11	3	UN15								No
5	11	3	UN16							None of the above	No
5	11	3	UN14		Interviewer: Provided clarification or probed						Yes
5	12	0	WS5E							None of the above	No
5	12	0	WS8AN							None of the above	No
5	12	2	UN14							None of the above	No
5	12	2	UN15								No
5	12	2	UN16							None of the above	No
5	13	0	WS5C							None of the above	No
5	13	0	WS8AN							None of the above	No
5	14	0	WS8B							None of the above	No
5	14	0	WS5E		Interviewer: Provided clarification or probed			Respondent: Gave an answer difficult to code	Respondent: Expressed uncertainty		Yes
5	14	0	WS8AN	Interviewer: Modified the question							Yes
5	15	0	WS5C							None of the above	No
5	15	0	WS8AN							None of the above	No
5	15	0	WS8B							None of the above	No
5	15	3	UN15								No
5	15	3	UN14	Interviewer: Modified the question	Interviewer: Provided clarification or probed				Respondent: Expressed uncertainty		Yes
5	15	3	UN16	Interviewer: Modified the question	Interviewer: Provided clarification or probed						Yes
5	16	0	WS8AN							None of the above	No
5	16	0	WS5E		Interviewer: Provided clarification or probed						Yes
5	17	0	WS8AN							None of the above	No
5	17	0	WS5C	Interviewer: Modified the question	Interviewer: Provided clarification or probed						Yes
5	17	1	UN14							None of the above	No
5	17	1	UN15								No
5	17	1	UN16							None of the above	No
5	17	3	UN15								No
5	17	3	UN14		Interviewer: Provided clarification or probed						Yes
5	17	3	UN16	Interviewer: Modified the question	Interviewer: Provided clarification or probed						Yes
5	18	0	WS5E							None of the above	No
5	18	0	WS8AN							None of the above	No
5	18	0	WS8B							None of the above	No
5	19	0	WS5C							None of the above	No
5	19	0	WS8AN	Interviewer: Modified the question							Yes
5	20	0	WS8AN							None of the above	No
5	20	0	WS8B							None of the above	No
5	20	0	WS5E		Interviewer: Provided clarification or probed			Respondent: Gave an answer difficult to code	Respondent: Expressed uncertainty		Yes
5	20	1	UN15								No
5	20	1	UN16							None of the above	No
5	20	1	UN14		Interviewer: Provided clarification or probed						Yes
5	21	0	WS5C							None of the above	No
5	21	0	WS8AN							None of the above	No
5	23	0	WS5C							None of the above	No
5	23	0	WS8AN							None of the above	No
5	24	0	WS5E							None of the above	No
5	24	0	WS8AN							None of the above	No
5	24	0	WS8B							None of the above	No
5	25	0	WS5C							None of the above	No
5	25	0	WS8B							None of the above	No
5	25	0	WS8AN	Interviewer: Modified the question	Interviewer: Provided clarification or probed						Yes
5	26	0	WS8AN							None of the above	No
5	26	0	WS5E		Interviewer: Provided clarification or probed						Yes
5	27	0	WS5C							None of the above	No
5	27	1	UN15								No
5	27	1	UN14	Interviewer: Modified the question							Yes
5	27	1	UN16	Interviewer: Modified the question	Interviewer: Provided clarification or probed						Yes
5	28	0	WS5E							None of the above	No
5	28	0	WS8AN							None of the above	No
5	28	0	WS8B							None of the above	No
5	29	0	WS5C							None of the above	No
5	29	0	WS8B							None of the above	No
5	29	0	WS8AN		Interviewer: Provided clarification or probed						Yes
5	29	3	UN15								No
5	29	3	UN14		Interviewer: Provided clarification or probed						Yes
5	29	3	UN16		Interviewer: Provided clarification or probed						Yes
5	29	4	UN14							None of the above	No
5	29	4	UN15								No
5	29	4	UN16	Interviewer: Modified the question	Interviewer: Provided clarification or probed						Yes
5	30	0	WS8B							None of the above	No
5	30	0	WS5E		Interviewer: Provided clarification or probed						Yes
5	30	0	WS8AN	Interviewer: Modified the question							Yes
5	30	2	UN15								No
5	30	2	UN16							None of the above	No
5	30	2	UN14	Interviewer: Modified the question	Interviewer: Provided clarification or probed						Yes
6	1	0	WS5C							None of the above	No
6	1	0	WS8AN							None of the above	No
6	1	0	WS8B							None of the above	No
6	3	0	WS8AN							None of the above	No
6	3	0	WS5C	Interviewer: Modified the question	Interviewer: Provided clarification or probed						Yes
6	3	2	UN14							None of the above	No
6	3	2	UN15								No
6	3	2	UN16		Interviewer: Provided clarification or probed						Yes
6	5	0	WS5C							None of the above	No
6	5	0	WS8AN							None of the above	No
6	5	0	WS8B		Interviewer: Provided clarification or probed						Yes
6	5	2	UN14							None of the above	No
6	5	2	UN15		Interviewer: Provided clarification or probed						Yes
6	5	2	UN16		Interviewer: Provided clarification or probed						Yes
6	6	0	WS5E							None of the above	No
6	6	0	WS8AN							None of the above	No
6	6	2	UN14							None of the above	No
6	6	2	UN15							None of the above	No
6	6	2	UN16							None of the above	No
6	7	0	WS5C							None of the above	No
6	7	0	WS8AN							None of the above	No
6	7	3	UN15								No
6	7	3	UN14		Interviewer: Provided clarification or probed						Yes
6	7	3	UN16	Interviewer: Modified the question	Interviewer: Provided clarification or probed						Yes
6	8	0	WS8B							None of the above	No
6	8	0	WS5E		Interviewer: Provided clarification or probed						Yes
6	8	0	WS8AN		Interviewer: Provided clarification or probed						Yes
6	8	2	UN14							None of the above	No
6	8	2	UN15							None of the above	No
6	8	2	UN16							None of the above	No
6	10	0	WS5E							None of the above	No
6	10	0	WS8AN							None of the above	No
6	11	0	WS5C							None of the above	No
6	11	0	WS8AN							None of the above	No
6	11	1	UN14							None of the above	No
6	11	1	UN15							None of the above	No
6	11	1	UN16							None of the above	No
6	13	0	WS5C							None of the above	No
6	13	0	WS8B							None of the above	No
6	13	0	WS8AN		Interviewer: Provided clarification or probed						Yes
6	13	3	UN14							None of the above	No
6	13	3	UN15							None of the above	No
6	13	3	UN16							None of the above	No
6	14	0	WS5E							None of the above	No
6	14	0	WS8AN							None of the above	No
6	14	0	WS8B							None of the above	No
6	14	2	UN14		Interviewer: Provided clarification or probed						Yes
6	14	2	UN15		Interviewer: Provided clarification or probed						Yes
6	14	2	UN16		Interviewer: Provided clarification or probed		Respondent: Asked for clarification				Yes
6	15	0	WS5C							None of the above	No
6	15	0	WS8AN							None of the above	No
6	15	0	WS8B							None of the above	No
6	15	1	UN14							None of the above	No
6	15	1	UN16							None of the above	No
6	15	1	UN15		Interviewer: Provided clarification or probed						Yes
6	15	2	UN16							None of the above	No
6	15	2	UN14		Interviewer: Provided clarification or probed						Yes
6	15	2	UN15		Interviewer: Provided clarification or probed						Yes
6	16	0	WS5E							None of the above	No
6	16	0	WS8AN		Interviewer: Provided clarification or probed						Yes
6	16	1	UN14							None of the above	No
6	16	1	UN15								No
6	16	1	UN16							None of the above	No
6	16	2	UN15								No
6	16	2	UN14	Interviewer: Modified the question							Yes
6	16	2	UN16	Interviewer: Modified the question	Interviewer: Provided clarification or probed						Yes
6	17	0	WS5C							None of the above	No
6	17	0	WS8B							None of the above	No
6	17	0	WS8AN		Interviewer: Provided clarification or probed			Respondent: Gave an answer difficult to code			Yes
6	17	3	UN14							None of the above	No
6	17	3	UN15							None of the above	No
6	17	3	UN16							None of the above	No
6	17	4	UN14							None of the above	No
6	17	4	UN15							None of the above	No
6	17	4	UN16							None of the above	No
6	18	0	WS8AN	Interviewer: Modified the question							Yes
6	19	0	WS5C							None of the above	No
6	19	0	WS8AN							None of the above	No
6	19	0	WS8B							None of the above	No
6	20	0	WS5E							None of the above	No
6	20	0	WS8AN							None of the above	No
6	21	0	WS8AN							None of the above	No
6	21	0	WS5C	Interviewer: Modified the question	Interviewer: Provided clarification or probed		Respondent: Asked for clarification	Respondent: Gave an answer difficult to code	Respondent: Expressed uncertainty		Yes
6	21	2	UN16							None of the above	No
6	21	2	UN14		Interviewer: Provided clarification or probed						Yes
6	21	2	UN15		Interviewer: Provided clarification or probed						Yes
6	22	0	WS5E							None of the above	No
6	22	0	WS8AN							None of the above	No
6	22	0	WS8B							None of the above	No
6	22	2	UN14							None of the above	No
6	22	2	UN15							None of the above	No
6	22	2	UN16							None of the above	No
6	23	0	WS5C							None of the above	No
6	23	0	WS8AN		Interviewer: Provided clarification or probed						Yes
6	23	1	UN16							None of the above	No
6	23	1	UN14		Interviewer: Provided clarification or probed						Yes
6	23	1	UN15		Interviewer: Provided clarification or probed		Respondent: Asked for clarification	Respondent: Gave an answer difficult to code			Yes
6	24	0	WS5E							None of the above	No
6	24	0	WS8B							None of the above	No
6	24	0	WS8AN		Interviewer: Provided clarification or probed						Yes
6	24	4	UN14		Interviewer: Provided clarification or probed						Yes
6	24	4	UN15		Interviewer: Provided clarification or probed						Yes
6	24	4	UN16		Interviewer: Provided clarification or probed						Yes
6	25	0	WS5C							None of the above	No
6	25	0	WS8B							None of the above	No
6	25	0	WS8AN	Interviewer: Modified the question	Interviewer: Provided clarification or probed		Respondent: Asked for clarification	Respondent: Gave an answer difficult to code			Yes
6	25	2	UN14							None of the above	No
6	25	2	UN15				Respondent: Asked for clarification	Respondent: Gave an answer difficult to code			Yes
6	25	2	UN16		Interviewer: Provided clarification or probed						Yes
6	26	0	WS5E							None of the above	No
6	26	0	WS8B							None of the above	No
6	26	0	WS8AN		Interviewer: Provided clarification or probed						Yes
6	27	0	WS5C							None of the above	No
6	27	0	WS8AN							None of the above	No
6	27	0	WS8B							None of the above	No
6	27	1	UN15								No
6	27	1	UN14	Interviewer: Modified the question	Interviewer: Provided clarification or probed						Yes
6	27	1	UN16		Interviewer: Provided clarification or probed						Yes
6	30	0	WS8AN							None of the above	No
6	30	0	WS5E	Interviewer: Modified the question							Yes
7	1	0	WS5C	Interviewer: Modified the question	Interviewer: Provided clarification or probed						Yes
7	1	0	WS8AN	Interviewer: Modified the question	Interviewer: Provided clarification or probed						Yes
7	1	2	UN14							None of the above	No
7	1	2	UN15								No
7	1	2	UN16		Interviewer: Provided clarification or probed						Yes
7	1	3	UN16							None of the above	No
7	1	3	UN14		Interviewer: Provided clarification or probed						Yes
7	1	3	UN15				Respondent: Asked for clarification	Respondent: Gave an answer difficult to code			Yes
7	3	0	WS5C							None of the above	No
7	4	0	WS8AN							None of the above	No
7	4	0	WS5E		Interviewer: Provided clarification or probed						Yes
7	4	2	UN15								No
7	4	2	UN14	Interviewer: Modified the question	Interviewer: Provided clarification or probed						Yes
7	4	2	UN16		Interviewer: Provided clarification or probed						Yes
7	4	3	UN14		Interviewer: Provided clarification or probed						Yes
7	4	3	UN15				Respondent: Asked for clarification	Respondent: Gave an answer difficult to code			Yes
7	4	3	UN16		Interviewer: Provided clarification or probed						Yes
7	5	0	WS5C							None of the above	No
7	5	0	WS8B							None of the above	No
7	5	0	WS8AN		Interviewer: Provided clarification or probed						Yes
7	5	2	UN14							None of the above	No
7	5	2	UN15								No
7	5	2	UN16		Interviewer: Provided clarification or probed						Yes
7	5	5	UN14		Interviewer: Provided clarification or probed		Respondent: Asked for clarification				Yes
7	5	5	UN15		Interviewer: Provided clarification or probed		Respondent: Asked for clarification	Respondent: Gave an answer difficult to code			Yes
7	5	5	UN16		Interviewer: Provided clarification or probed						Yes
7	6	0	WS8AN							None of the above	No
7	6	0	WS5E	Interviewer: Modified the question							Yes
7	7	0	WS5C							None of the above	No
7	7	0	WS8AN		Interviewer: Provided clarification or probed						Yes
7	7	5	UN15								No
7	7	5	UN16							None of the above	No
7	7	5	UN14		Interviewer: Provided clarification or probed		Respondent: Asked for clarification	Respondent: Gave an answer difficult to code			Yes
7	8	0	WS8AN							None of the above	No
7	8	0	WS5E	Interviewer: Modified the question							Yes
7	8	2	UN14		Interviewer: Provided clarification or probed		Respondent: Asked for clarification	Respondent: Gave an answer difficult to code			Yes
7	8	2	UN15				Respondent: Asked for clarification	Respondent: Gave an answer difficult to code			Yes
7	8	2	UN16		Interviewer: Provided clarification or probed						Yes
7	9	0	WS8AN							None of the above	No
7	9	0	WS5C		Interviewer: Provided clarification or probed						Yes
7	9	3	UN14							None of the above	No
7	9	3	UN15		Interviewer: Provided clarification or probed						Yes
7	9	3	UN16		Interviewer: Provided clarification or probed						Yes
7	10	0	WS5E							None of the above	No
7	10	0	WS8AN		Interviewer: Provided clarification or probed						Yes
7	10	1	UN14							None of the above	No
7	10	1	UN16							None of the above	No
7	10	1	UN15		Interviewer: Provided clarification or probed		Respondent: Asked for clarification	Respondent: Gave an answer difficult to code			Yes
7	10	2	UN14		Interviewer: Provided clarification or probed						Yes
7	10	2	UN15		Interviewer: Provided clarification or probed		Respondent: Asked for clarification	Respondent: Gave an answer difficult to code			Yes
7	10	2	UN16		Interviewer: Provided clarification or probed						Yes
7	11	0	WS8AN							None of the above	No
7	11	0	WS5C	Interviewer: Modified the question	Interviewer: Provided clarification or probed						Yes
7	11	3	UN14							None of the above	No
7	11	3	UN15					Respondent: Gave an answer difficult to code			Yes
7	11	3	UN16		Interviewer: Provided clarification or probed						Yes
7	12	0	WS5E							None of the above	No
7	12	0	WS8AN							None of the above	No
7	15	0	WS5C							None of the above	No
7	15	0	WS8B							None of the above	No
7	15	0	WS8AN		Interviewer: Provided clarification or probed						Yes
7	16	0	WS5E							None of the above	No
7	16	0	WS8AN							None of the above	No
7	16	2	UN14		Interviewer: Provided clarification or probed			Respondent: Gave an answer difficult to code			Yes
7	16	2	UN15		Interviewer: Provided clarification or probed		Respondent: Asked for clarification	Respondent: Gave an answer difficult to code			Yes
7	16	2	UN16		Interviewer: Provided clarification or probed						Yes
7	17	0	WS5C							None of the above	No
7	17	0	WS8AN		Interviewer: Provided clarification or probed						Yes
7	17	2	UN16							None of the above	No
7	17	2	UN14		Interviewer: Provided clarification or probed			Respondent: Gave an answer difficult to code			Yes
7	17	2	UN15		Interviewer: Provided clarification or probed			Respondent: Gave an answer difficult to code			Yes
7	18	0	WS8AN							None of the above	No
7	18	0	WS5E		Interviewer: Provided clarification or probed						Yes
7	19	0	WS5C							None of the above	No
7	19	0	WS8AN		Interviewer: Provided clarification or probed						Yes
7	20	0	WS5E							None of the above	No
7	20	0	WS8AN							None of the above	No
7	20	2	UN14							None of the above	No
7	20	2	UN15		Interviewer: Provided clarification or probed						Yes
7	20	2	UN16		Interviewer: Provided clarification or probed						Yes
7	21	0	WS8AN							None of the above	No
7	21	0	WS5C	Interviewer: Modified the question	Interviewer: Provided clarification or probed						Yes
7	21	5	UN14							None of the above	No
7	21	5	UN16							None of the above	No
7	21	5	UN15		Interviewer: Provided clarification or probed						Yes
7	22	0	WS5E							None of the above	No
7	22	0	WS8AN		Interviewer: Provided clarification or probed						Yes
7	22	2	UN16							None of the above	No
7	22	2	UN14		Interviewer: Provided clarification or probed						Yes
7	22	2	UN15		Interviewer: Provided clarification or probed						Yes
7	23	0	WS5C							None of the above	No
7	23	0	WS8AN		Interviewer: Provided clarification or probed						Yes
7	23	5	UN14		Interviewer: Provided clarification or probed			Respondent: Gave an answer difficult to code			Yes
7	23	5	UN15		Interviewer: Provided clarification or probed						Yes
7	23	5	UN16		Interviewer: Provided clarification or probed						Yes
7	24	0	WS5E							None of the above	No
7	24	0	WS8AN							None of the above	No
7	24	2	UN15								No
7	24	2	UN14		Interviewer: Provided clarification or probed						Yes
7	24	2	UN16		Interviewer: Provided clarification or probed						Yes
7	26	0	WS8AN							None of the above	No
7	26	0	WS5E		Interviewer: Provided clarification or probed						Yes
7	26	2	UN14		Interviewer: Provided clarification or probed						Yes
7	26	2	UN15		Interviewer: Provided clarification or probed						Yes
7	26	2	UN16		Interviewer: Provided clarification or probed						Yes
7	27	0	WS5C							None of the above	No
7	27	0	WS8AN		Interviewer: Provided clarification or probed						Yes
7	27	3	UN14		Interviewer: Provided clarification or probed			Respondent: Gave an answer difficult to code	Respondent: Expressed uncertainty		Yes
7	27	3	UN15		Interviewer: Provided clarification or probed			Respondent: Gave an answer difficult to code	Respondent: Expressed uncertainty		Yes
7	27	3	UN16		Interviewer: Provided clarification or probed						Yes
7	28	0	WS5E							None of the above	No
7	28	0	WS8AN							None of the above	No
7	28	2	UN14		Interviewer: Provided clarification or probed				Respondent: Expressed uncertainty		Yes
7	28	2	UN15		Interviewer: Provided clarification or probed						Yes
7	28	2	UN16		Interviewer: Provided clarification or probed						Yes
7	29	0	WS5C							None of the above	No
7	29	0	WS8AN							None of the above	No
7	29	2	UN16							None of the above	No
7	29	2	UN14		Interviewer: Provided clarification or probed			Respondent: Gave an answer difficult to code	Respondent: Expressed uncertainty		Yes
7	29	2	UN15		Interviewer: Provided clarification or probed			Respondent: Gave an answer difficult to code	Respondent: Expressed uncertainty		Yes
7	30	0	WS5E							None of the above	No
7	30	0	WS8B							None of the above	No
7	30	0	WS8AN		Interviewer: Provided clarification or probed						Yes
7	30	2	UN14		Interviewer: Provided clarification or probed						Yes
7	30	2	UN15		Interviewer: Provided clarification or probed	Respondent: Asked for repeat		Respondent: Gave an answer difficult to code			Yes
7	30	2	UN16		Interviewer: Provided clarification or probed						Yes
7	30	5	UN16							None of the above	No
7	30	5	UN14		Interviewer: Provided clarification or probed			Respondent: Gave an answer difficult to code			Yes
7	30	5	UN15		Interviewer: Provided clarification or probed		Respondent: Asked for clarification	Respondent: Gave an answer difficult to code	Respondent: Expressed uncertainty		Yes
7	30	6	UN14		Interviewer: Provided clarification or probed			Respondent: Gave an answer difficult to code			Yes
7	30	6	UN15		Interviewer: Provided clarification or probed						Yes
7	30	6	UN16		Interviewer: Provided clarification or probed						Yes
8	1	0	WS5C							None of the above	No
8	1	0	WS8AN							None of the above	No
8	1	0	WS8B							None of the above	No
8	1	2	UN14							None of the above	No
8	1	2	UN15							None of the above	No
8	1	2	UN16							None of the above	No
8	2	0	WS5E							None of the above	No
8	2	2	UN16							None of the above	No
8	2	2	UN14		Interviewer: Provided clarification or probed						Yes
8	2	2	UN15		Interviewer: Provided clarification or probed						Yes
8	3	0	WS5C							None of the above	No
8	3	0	WS8AN							None of the above	No
8	3	0	WS8B							None of the above	No
8	3	2	UN14							None of the above	No
8	3	2	UN15							None of the above	No
8	3	2	UN16							None of the above	No
8	4	0	WS5E							None of the above	No
8	4	0	WS8AN							None of the above	No
8	5	0	WS5C							None of the above	No
8	5	0	WS8AN							None of the above	No
8	6	0	WS5E							None of the above	No
8	6	0	WS8AN							None of the above	No
8	7	0	WS5C							None of the above	No
8	7	0	WS8AN							None of the above	No
8	7	0	WS8B		Interviewer: Provided clarification or probed		Respondent: Asked for clarification				Yes
8	7	3	UN14							None of the above	No
8	7	3	UN15							None of the above	No
8	7	3	UN16				Respondent: Asked for clarification				Yes
8	8	0	WS8AN							None of the above	No
8	8	0	WS8B							None of the above	No
8	8	0	WS5E	Interviewer: Modified the question	Interviewer: Provided clarification or probed						Yes
8	8	2	UN16							None of the above	No
8	8	2	UN14		Interviewer: Provided clarification or probed						Yes
8	8	2	UN15	Interviewer: Modified the question	Interviewer: Provided clarification or probed						Yes
8	9	0	WS5C							None of the above	No
8	9	0	WS8AN							None of the above	No
8	9	2	UN14							None of the above	No
8	9	2	UN15							None of the above	No
8	9	2	UN16							None of the above	No
8	10	0	WS8AN							None of the above	No
8	10	0	WS8B							None of the above	No
8	10	0	WS5E		Interviewer: Provided clarification or probed			Respondent: Gave an answer difficult to code			Yes
8	12	0	WS5E							None of the above	No
8	12	0	WS8AN							None of the above	No
8	12	0	WS8B							None of the above	No
8	12	4	UN14							None of the above	No
8	12	4	UN15							None of the above	No
8	12	4	UN16							None of the above	No
8	12	5	UN14							None of the above	No
8	12	5	UN15							None of the above	No
8	12	5	UN16		Interviewer: Provided clarification or probed						Yes
8	13	0	WS5C							None of the above	No
8	13	0	WS8AN							None of the above	No
8	13	1	UN14							None of the above	No
8	13	1	UN15							None of the above	No
8	13	1	UN16							None of the above	No
8	14	0	WS5E							None of the above	No
8	14	0	WS8AN							None of the above	No
8	14	0	WS8B							None of the above	No
8	16	0	WS5E							None of the above	No
8	16	0	WS8AN							None of the above	No
8	17	0	WS5C							None of the above	No
8	17	0	WS8AN							None of the above	No
8	17	0	WS8B							None of the above	No
8	18	0	WS5E							None of the above	No
8	18	0	WS8AN							None of the above	No
8	18	1	UN14							None of the above	No
8	18	1	UN15							None of the above	No
8	18	1	UN16							None of the above	No
8	18	2	UN14		Interviewer: Provided clarification or probed						Yes
8	18	2	UN15		Interviewer: Provided clarification or probed						Yes
8	18	2	UN16		Interviewer: Provided clarification or probed						Yes
8	21	0	WS5C							None of the above	No
8	21	0	WS8B							None of the above	No
8	21	0	WS8AN		Interviewer: Provided clarification or probed						Yes
8	22	0	WS5E							None of the above	No
8	22	0	WS8AN							None of the above	No
8	22	1	UN14		Interviewer: Provided clarification or probed						Yes
8	22	1	UN15		Interviewer: Provided clarification or probed		Respondent: Asked for clarification				Yes
8	22	1	UN16	Interviewer: Modified the question			Respondent: Asked for clarification				Yes
8	23	0	WS5C							None of the above	No
8	23	0	WS8AN							None of the above	No
8	24	0	WS5E							None of the above	No
8	24	0	WS8AN							None of the above	No
8	24	2	UN14							None of the above	No
8	24	2	UN16							None of the above	No
8	24	2	UN15		Interviewer: Provided clarification or probed						Yes
8	26	0	WS5E							None of the above	No
8	26	0	WS8AN							None of the above	No
8	26	2	UN14							None of the above	No
8	26	2	UN15		Interviewer: Provided clarification or probed						Yes
8	26	2	UN16		Interviewer: Provided clarification or probed						Yes
8	27	0	WS5C							None of the above	No
8	27	0	WS8AN							None of the above	No
8	29	0	WS8AN							None of the above	No
8	29	0	WS5C		Interviewer: Provided clarification or probed						Yes
8	29	2	UN14							None of the above	No
8	29	2	UN15							None of the above	No
8	29	2	UN16							None of the above	No
8	30	0	WS5E							None of the above	No
8	30	0	WS8AN							None of the above	No
8	31	0	WS8B							None of the above	No
8	31	0	WS5C	Interviewer: Modified the question	Interviewer: Provided clarification or probed						Yes
8	31	0	WS8AN		Interviewer: Provided clarification or probed						Yes
8	31	2	UN14							None of the above	No
8	31	2	UN15		Interviewer: Provided clarification or probed		Respondent: Asked for clarification	Respondent: Gave an answer difficult to code	Respondent: Expressed uncertainty		Yes
8	31	2	UN16		Interviewer: Provided clarification or probed						Yes
9	1	0	WS5C		Interviewer: Provided clarification or probed						Yes
9	1	0	WS8AN	Interviewer: Modified the question	Interviewer: Provided clarification or probed						Yes
9	1	0	WS8B		Interviewer: Provided clarification or probed						Yes
9	3	0	WS8AN							None of the above	No
9	3	0	WS8B							None of the above	No
9	3	0	WS5C		Interviewer: Provided clarification or probed						Yes
9	3	2	UN14		Interviewer: Provided clarification or probed						Yes
9	3	2	UN15		Interviewer: Provided clarification or probed		Respondent: Asked for clarification				Yes
9	3	2	UN16		Interviewer: Provided clarification or probed						Yes
9	5	0	WS8AN							None of the above	No
9	5	0	WS5C	Interviewer: Modified the question	Interviewer: Provided clarification or probed						Yes
9	5	1	UN14							None of the above	No
9	5	1	UN15	Interviewer: Modified the question	Interviewer: Provided clarification or probed						Yes
9	5	1	UN16	Interviewer: Modified the question	Interviewer: Provided clarification or probed						Yes
9	5	3	UN16							None of the above	No
9	5	3	UN14	Interviewer: Modified the question	Interviewer: Provided clarification or probed						Yes
9	5	3	UN15		Interviewer: Provided clarification or probed						Yes
9	6	0	WS5E							None of the above	No
9	6	0	WS8AN							None of the above	No
9	6	2	UN14							None of the above	No
9	6	2	UN15							None of the above	No
9	6	2	UN16							None of the above	No
9	7	0	WS5C							None of the above	No
9	7	0	WS8AN							None of the above	No
9	8	0	WS5E	Interviewer: Modified the question	Interviewer: Provided clarification or probed						Yes
9	8	0	WS8AN		Interviewer: Provided clarification or probed						Yes
9	8	2	UN14		Interviewer: Provided clarification or probed						Yes
9	8	2	UN15		Interviewer: Provided clarification or probed				Respondent: Expressed uncertainty		Yes
9	8	2	UN16		Interviewer: Provided clarification or probed						Yes
9	9	2	UN14							None of the above	No
9	9	2	UN16							None of the above	No
9	9	2	UN15		Interviewer: Provided clarification or probed						Yes
9	10	0	WS8B							None of the above	No
9	10	0	WS5E		Interviewer: Provided clarification or probed						Yes
9	10	0	WS8AN		Interviewer: Provided clarification or probed						Yes
9	10	2	UN14	Interviewer: Modified the question	Interviewer: Provided clarification or probed						Yes
9	10	2	UN15	Interviewer: Modified the question	Interviewer: Provided clarification or probed						Yes
9	10	2	UN16	Interviewer: Modified the question	Interviewer: Provided clarification or probed						Yes
9	11	0	WS5C							None of the above	No
9	11	0	WS8AN	Interviewer: Modified the question	Interviewer: Provided clarification or probed	Respondent: Asked for repeat		Respondent: Gave an answer difficult to code	Respondent: Expressed uncertainty		Yes
9	11	2	UN14		Interviewer: Provided clarification or probed		Respondent: Asked for clarification				Yes
9	11	2	UN15		Interviewer: Provided clarification or probed						Yes
9	11	2	UN16		Interviewer: Provided clarification or probed						Yes
9	13	0	WS5C		Interviewer: Provided clarification or probed						Yes
9	13	2	UN14		Interviewer: Provided clarification or probed						Yes
9	13	2	UN15	Interviewer: Modified the question	Interviewer: Provided clarification or probed						Yes
9	13	2	UN16		Interviewer: Provided clarification or probed	Respondent: Asked for repeat					Yes
9	14	0	WS5E							None of the above	No
9	14	0	WS8AN							None of the above	No
9	14	2	UN14							None of the above	No
9	14	2	UN16							None of the above	No
9	14	2	UN15		Interviewer: Provided clarification or probed						Yes
9	15	0	WS5C							None of the above	No
9	15	0	WS8AN							None of the above	No
9	15	0	WS8B							None of the above	No
9	16	0	WS5E							None of the above	No
9	16	0	WS8AN							None of the above	No
9	16	0	WS8B							None of the above	No
9	16	2	UN14							None of the above	No
9	16	2	UN15							None of the above	No
9	16	2	UN16							None of the above	No
9	17	0	WS8AN							None of the above	No
9	17	0	WS8B							None of the above	No
9	17	0	WS5C	Interviewer: Modified the question	Interviewer: Provided clarification or probed						Yes
9	19	0	WS8AN							None of the above	No
9	19	0	WS5C		Interviewer: Provided clarification or probed		Respondent: Asked for clarification				Yes
9	19	2	UN14							None of the above	No
9	19	2	UN16							None of the above	No
9	19	2	UN15	Interviewer: Modified the question			Respondent: Asked for clarification				Yes
9	20	0	WS5E							None of the above	No
9	20	0	WS8AN							None of the above	No
9	20	0	WS8B							None of the above	No
9	21	0	WS5C							None of the above	No
9	21	0	WS8AN		Interviewer: Provided clarification or probed			Respondent: Gave an answer difficult to code			Yes
9	21	2	UN14		Interviewer: Provided clarification or probed			Respondent: Gave an answer difficult to code			Yes
9	21	2	UN15		Interviewer: Provided clarification or probed		Respondent: Asked for clarification	Respondent: Gave an answer difficult to code			Yes
9	21	2	UN16		Interviewer: Provided clarification or probed			Respondent: Gave an answer difficult to code			Yes
9	22	0	WS5E							None of the above	No
9	22	0	WS8AN							None of the above	No
9	22	0	WS8B							None of the above	No
9	22	3	UN15							None of the above	No
9	22	3	UN16							None of the above	No
9	22	3	UN14		Interviewer: Provided clarification or probed						Yes
9	23	0	WS8B							None of the above	No
9	23	0	WS5C		Interviewer: Provided clarification or probed						Yes
9	23	0	WS8AN	Interviewer: Modified the question	Interviewer: Provided clarification or probed						Yes
9	24	0	WS5E							None of the above	No
9	24	0	WS8AN							None of the above	No
9	24	0	WS8B							None of the above	No
9	24	2	UN14							None of the above	No
9	24	2	UN15							None of the above	No
9	24	2	UN16							None of the above	No
9	25	0	WS5C							None of the above	No
9	25	0	WS8AN							None of the above	No
9	25	0	WS8B							None of the above	No
9	26	0	WS5E							None of the above	No
9	26	0	WS8AN							None of the above	No
9	26	1	UN14							None of the above	No
9	26	1	UN15							None of the above	No
9	26	1	UN16							None of the above	No
9	29	0	WS5C		Interviewer: Provided clarification or probed						Yes
9	29	0	WS8AN	Interviewer: Modified the question	Interviewer: Provided clarification or probed	Respondent: Asked for repeat	Respondent: Asked for clarification				Yes
9	29	2	UN16							None of the above	No
9	29	2	UN14		Interviewer: Provided clarification or probed		Respondent: Asked for clarification		Respondent: Expressed uncertainty		Yes
9	29	2	UN15		Interviewer: Provided clarification or probed						Yes
9	30	0	WS5E							None of the above	No
9	30	0	WS8B							None of the above	No
9	30	0	WS8AN		Interviewer: Provided clarification or probed				Respondent: Expressed uncertainty		Yes
9	30	4	UN14	Interviewer: Modified the question	Interviewer: Provided clarification or probed		Respondent: Asked for clarification		Respondent: Expressed uncertainty		Yes
9	30	4	UN15		Interviewer: Provided clarification or probed		Respondent: Asked for clarification	Respondent: Gave an answer difficult to code	Respondent: Expressed uncertainty		Yes
9	30	4	UN16		Interviewer: Provided clarification or probed				Respondent: Expressed uncertainty		Yes
10	1	0	WS5C							None of the above	No
10	1	0	WS8AN							None of the above	No
10	1	2	UN14							None of the above	No
10	1	2	UN15							None of the above	No
10	1	2	UN16							None of the above	No
10	4	0	WS5E							None of the above	No
10	4	0	WS8AN							None of the above	No
10	4	0	WS8B							None of the above	No
10	5	0	WS5C							None of the above	No
10	5	0	WS8B							None of the above	No
10	5	0	WS8AN	Interviewer: Modified the question							Yes
10	7	0	WS8AN							None of the above	No
10	7	0	WS5C	Interviewer: Modified the question	Interviewer: Provided clarification or probed	Respondent: Asked for repeat	Respondent: Asked for clarification				Yes
10	8	0	WS5E							None of the above	No
10	9	0	WS5C							None of the above	No
10	9	0	WS8AN							None of the above	No
10	9	0	WS8B							None of the above	No
10	10	0	WS5E							None of the above	No
10	10	0	WS8AN							None of the above	No
10	10	2	UN16							None of the above	No
10	10	2	UN14	Interviewer: Modified the question			Respondent: Asked for clarification	Respondent: Gave an answer difficult to code			Yes
10	10	2	UN15	Interviewer: Modified the question			Respondent: Asked for clarification	Respondent: Gave an answer difficult to code			Yes
10	12	0	WS5E							None of the above	No
10	12	0	WS8AN							None of the above	No
10	12	0	WS8B							None of the above	No
10	13	0	WS5C							None of the above	No
10	13	0	WS8AN							None of the above	No
10	14	0	WS8AN							None of the above	No
10	14	0	WS5E		Interviewer: Provided clarification or probed	Respondent: Asked for repeat	Respondent: Asked for clarification				Yes
10	15	0	WS5C							None of the above	No
10	15	0	WS8B							None of the above	No
10	15	0	WS8AN		Interviewer: Provided clarification or probed						Yes
10	16	0	WS5E							None of the above	No
10	17	0	WS5C							None of the above	No
10	17	0	WS8AN							None of the above	No
10	17	2	UN16							None of the above	No
10	17	2	UN14		Interviewer: Provided clarification or probed						Yes
10	17	2	UN15		Interviewer: Provided clarification or probed						Yes
10	18	0	WS5E							None of the above	No
10	18	0	WS8AN							None of the above	No
10	18	0	WS8B							None of the above	No
10	19	0	WS5C							None of the above	No
10	19	0	WS8AN		Interviewer: Provided clarification or probed						Yes
10	19	0	WS8B		Interviewer: Provided clarification or probed						Yes
10	19	2	UN14							None of the above	No
10	19	2	UN15							None of the above	No
10	19	2	UN16							None of the above	No
10	19	4	UN14							None of the above	No
10	19	4	UN15							None of the above	No
10	19	4	UN16							None of the above	No
11	2	0	WS5E							None of the above	No
11	2	0	WS8AN							None of the above	No
11	2	0	WS8B							None of the above	No
11	2	1	UN16							None of the above	No
11	2	1	UN14		Interviewer: Provided clarification or probed		Respondent: Asked for clarification				Yes
11	2	1	UN15		Interviewer: Provided clarification or probed		Respondent: Asked for clarification	Respondent: Gave an answer difficult to code	Respondent: Expressed uncertainty		Yes
11	4	0	WS8B							None of the above	No
11	4	0	WS5E		Interviewer: Provided clarification or probed						Yes
11	4	0	WS8AN		Interviewer: Provided clarification or probed						Yes
11	5	0	WS8AN							None of the above	No
11	5	0	WS8B							None of the above	No
11	5	0	WS5C	Interviewer: Modified the question	Interviewer: Provided clarification or probed						Yes
11	6	0	WS5E							None of the above	No
11	6	0	WS8B							None of the above	No
11	6	0	WS8AN		Interviewer: Provided clarification or probed						Yes
11	6	2	UN16							None of the above	No
11	6	2	UN14		Interviewer: Provided clarification or probed						Yes
11	6	2	UN15		Interviewer: Provided clarification or probed						Yes
11	8	0	WS5E							None of the above	No
11	8	0	WS8AN							None of the above	No
11	8	0	WS8B							None of the above	No
11	8	1	UN14		Interviewer: Provided clarification or probed						Yes
11	8	1	UN15		Interviewer: Provided clarification or probed						Yes
11	8	1	UN16		Interviewer: Provided clarification or probed						Yes
11	9	0	WS5C							None of the above	No
11	9	0	WS8B							None of the above	No
11	9	0	WS8AN		Interviewer: Provided clarification or probed						Yes
11	9	1	UN14		Interviewer: Provided clarification or probed						Yes
11	9	1	UN15		Interviewer: Provided clarification or probed						Yes
11	9	3	UN14							None of the above	No
11	9	3	UN16							None of the above	No
11	9	3	UN15					Respondent: Gave an answer difficult to code	Respondent: Expressed uncertainty		Yes
11	11	0	WS5C							None of the above	No
11	11	0	WS8B							None of the above	No
11	11	0	WS8AN		Interviewer: Provided clarification or probed						Yes
11	12	0	WS5E							None of the above	No
11	12	0	WS8B							None of the above	No
11	12	0	WS8AN		Interviewer: Provided clarification or probed						Yes
11	15	0	WS5C							None of the above	No
11	15	0	WS8AN							None of the above	No
11	15	1	UN14		Interviewer: Provided clarification or probed	Respondent: Asked for repeat	Respondent: Asked for clarification				Yes
11	15	1	UN15					Respondent: Gave an answer difficult to code			Yes
11	15	1	UN16		Interviewer: Provided clarification or probed						Yes
11	16	0	WS5E		Interviewer: Provided clarification or probed	Respondent: Asked for repeat					Yes
11	18	0	WS5E							None of the above	No
11	18	0	WS8AN							None of the above	No
11	18	0	WS8B							None of the above	No
11	23	0	WS8B							None of the above	No
11	23	0	WS5C				Respondent: Asked for clarification	Respondent: Gave an answer difficult to code			Yes
11	23	0	WS8AN		Interviewer: Provided clarification or probed						Yes
11	24	0	WS5E							None of the above	No
11	24	0	WS8AN							None of the above	No
11	25	0	WS5C							None of the above	No
11	25	0	WS8AN		Interviewer: Provided clarification or probed				Respondent: Expressed uncertainty		Yes
11	25	2	UN15								No
11	25	2	UN14		Interviewer: Provided clarification or probed						Yes
11	25	2	UN16		Interviewer: Provided clarification or probed						Yes
11	27	0	WS5C							None of the above	No
11	27	0	WS8AN							None of the above	No
11	27	1	UN14							None of the above	No
11	27	1	UN16							None of the above	No
11	27	1	UN15		Interviewer: Provided clarification or probed						Yes
11	27	2	UN14		Interviewer: Provided clarification or probed	Respondent: Asked for repeat	Respondent: Asked for clarification				Yes
11	27	2	UN15		Interviewer: Provided clarification or probed			Respondent: Gave an answer difficult to code	Respondent: Expressed uncertainty		Yes
11	27	2	UN16		Interviewer: Provided clarification or probed						Yes
11	28	0	WS8AN							None of the above	No
11	28	0	WS8B							None of the above	No
11	28	0	WS5E		Interviewer: Provided clarification or probed						Yes
11	29	0	WS5C				Respondent: Asked for clarification		Respondent: Expressed uncertainty		Yes
11	29	0	WS8AN		Interviewer: Provided clarification or probed				Respondent: Expressed uncertainty		Yes
11	29	1	UN16							None of the above	No
11	29	1	UN14				Respondent: Asked for clarification				Yes
11	29	1	UN15		Interviewer: Provided clarification or probed			Respondent: Gave an answer difficult to code			Yes
12	1	0	WS5C							None of the above	No
12	1	0	WS8AN							None of the above	No
12	1	0	WS8B							None of the above	No
12	2	0	WS5E							None of the above	No
12	2	0	WS8AN		Interviewer: Provided clarification or probed				Respondent: Expressed uncertainty		Yes
12	3	0	WS5C							None of the above	No
12	3	0	WS8AN							None of the above	No
12	3	0	WS8B							None of the above	No
12	3	2	UN15								No
12	3	2	UN16							None of the above	No
12	3	2	UN14		Interviewer: Provided clarification or probed	Respondent: Asked for repeat	Respondent: Asked for clarification				Yes
12	4	0	WS5E							None of the above	No
12	4	0	WS8AN		Interviewer: Provided clarification or probed						Yes
12	5	0	WS8AN							None of the above	No
12	5	0	WS5C				Respondent: Asked for clarification		Respondent: Expressed uncertainty		Yes
12	5	0	WS8B	Interviewer: Modified the question	Interviewer: Provided clarification or probed						Yes
12	5	2	UN14							None of the above	No
12	5	2	UN15								No
12	5	2	UN16							None of the above	No
12	6	0	WS5E							None of the above	No
12	6	0	WS8AN							None of the above	No
12	9	0	WS5C							None of the above	No
12	9	0	WS8AN		Interviewer: Provided clarification or probed						Yes
12	9	1	UN14							None of the above	No
12	9	1	UN16							None of the above	No
12	9	1	UN15		Interviewer: Provided clarification or probed						Yes
12	10	0	WS8AN							None of the above	No
12	10	0	WS5E		Interviewer: Provided clarification or probed						Yes
12	10	4	UN14							None of the above	No
12	10	4	UN15								No
12	10	4	UN16		Interviewer: Provided clarification or probed						Yes
12	11	0	WS8AN							None of the above	No
12	11	0	WS5C				Respondent: Asked for clarification		Respondent: Expressed uncertainty		Yes
12	11	2	UN16							None of the above	No
12	11	2	UN14		Interviewer: Provided clarification or probed						Yes
12	11	2	UN15		Interviewer: Provided clarification or probed						Yes
12	16	0	WS5E							None of the above	No
12	16	0	WS8AN		Interviewer: Provided clarification or probed						Yes
12	17	0	WS8AN							None of the above	No
12	17	0	WS8B							None of the above	No
12	17	0	WS5C				Respondent: Asked for clarification				Yes
12	21	0	WS8B							None of the above	No
12	21	0	WS5C				Respondent: Asked for clarification				Yes
12	21	0	WS8AN		Interviewer: Provided clarification or probed			Respondent: Gave an answer difficult to code			Yes
12	22	0	WS5E							None of the above	No
12	22	0	WS8AN		Interviewer: Provided clarification or probed			Respondent: Gave an answer difficult to code			Yes
12	22	0	WS8B	Interviewer: Modified the question	Interviewer: Provided clarification or probed						Yes
12	22	2	UN15								No
12	22	2	UN14		Interviewer: Provided clarification or probed	Respondent: Asked for repeat	Respondent: Asked for clarification				Yes
12	22	2	UN16		Interviewer: Provided clarification or probed						Yes
12	23	0	WS5C							None of the above	No
12	23	0	WS8AN							None of the above	No
12	23	0	WS8B							None of the above	No
12	23	2	UN16							None of the above	No
12	23	2	UN14				Respondent: Asked for clarification				Yes
12	23	2	UN15	Interviewer: Modified the question	Interviewer: Provided clarification or probed						Yes
12	27	0	WS5C		Interviewer: Provided clarification or probed						Yes
12	27	0	WS8AN		Interviewer: Provided clarification or probed						Yes
12	27	2	UN14							None of the above	No
12	27	2	UN15								No
12	27	2	UN16		Interviewer: Provided clarification or probed						Yes
12	29	0	WS5C							None of the above	No
12	29	0	WS8AN							None of the above	No
12	29	0	WS8B							None of the above	No
12	29	2	UN16							None of the above	No
12	29	2	UN14				Respondent: Asked for clarification				Yes
12	29	2	UN15	Interviewer: Modified the question	Interviewer: Provided clarification or probed						Yes
12	29	3	UN14							None of the above	No
12	29	3	UN15								No
12	29	3	UN16		Interviewer: Provided clarification or probed						Yes
13	1	0	WS5C							None of the above	No
13	1	0	WS8AN		Interviewer: Provided clarification or probed						Yes
13	1	4	UN14		Interviewer: Provided clarification or probed						Yes
13	1	4	UN15	Interviewer: Modified the question	Interviewer: Provided clarification or probed	Respondent: Asked for repeat		Respondent: Gave an answer difficult to code	Respondent: Expressed uncertainty		Yes
13	1	4	UN16		Interviewer: Provided clarification or probed				Respondent: Expressed uncertainty		Yes
13	3	0	WS5C							None of the above	No
13	3	0	WS8AN		Interviewer: Provided clarification or probed						Yes
13	3	0	WS8B		Interviewer: Provided clarification or probed						Yes
13	4	0	WS5E							None of the above	No
13	4	0	WS8AN							None of the above	No
13	4	0	WS8B							None of the above	No
13	4	2	UN16							None of the above	No
13	4	2	UN14				Respondent: Asked for clarification				Yes
13	4	2	UN15	Interviewer: Modified the question	Interviewer: Provided clarification or probed						Yes
13	5	0	WS5C							None of the above	No
13	5	0	WS8AN							None of the above	No
13	5	1	UN16							None of the above	No
13	5	1	UN14		Interviewer: Provided clarification or probed						Yes
13	5	1	UN15	Interviewer: Modified the question	Interviewer: Provided clarification or probed		Respondent: Asked for clarification				Yes
13	5	2	UN16							None of the above	No
13	5	2	UN14		Interviewer: Provided clarification or probed			Respondent: Gave an answer difficult to code			Yes
13	5	2	UN15		Interviewer: Provided clarification or probed		Respondent: Asked for clarification				Yes
13	5	3	UN14		Interviewer: Provided clarification or probed						Yes
13	5	3	UN15		Interviewer: Provided clarification or probed		Respondent: Asked for clarification	Respondent: Gave an answer difficult to code			Yes
13	5	3	UN16		Interviewer: Provided clarification or probed		Respondent: Asked for clarification	Respondent: Gave an answer difficult to code			Yes
13	5	4	UN16							None of the above	No
13	5	4	UN14		Interviewer: Provided clarification or probed			Respondent: Gave an answer difficult to code			Yes
13	5	4	UN15		Interviewer: Provided clarification or probed		Respondent: Asked for clarification	Respondent: Gave an answer difficult to code			Yes
13	6	0	WS5E							None of the above	No
13	6	0	WS8AN							None of the above	No
13	6	0	WS8B							None of the above	No
13	6	3	UN14							None of the above	No
13	6	3	UN15							None of the above	No
13	6	3	UN16							None of the above	No
13	7	0	WS5C							None of the above	No
13	7	0	WS8AN		Interviewer: Provided clarification or probed						Yes
13	7	2	UN14	Interviewer: Modified the question	Interviewer: Provided clarification or probed						Yes
13	7	2	UN15		Interviewer: Provided clarification or probed						Yes
13	7	2	UN16		Interviewer: Provided clarification or probed						Yes
13	8	0	WS5E		Interviewer: Provided clarification or probed						Yes
13	9	0	WS5C							None of the above	No
13	9	0	WS8AN							None of the above	No
13	9	0	WS8B							None of the above	No
13	9	2	UN14							None of the above	No
13	9	2	UN16							None of the above	No
13	9	2	UN15		Interviewer: Provided clarification or probed						Yes
13	10	0	WS5E							None of the above	No
13	10	0	WS8AN							None of the above	No
13	10	0	WS8B							None of the above	No
13	11	0	WS8AN							None of the above	No
13	11	0	WS5C		Interviewer: Provided clarification or probed		Respondent: Asked for clarification				Yes
13	11	2	UN14							None of the above	No
13	11	2	UN16							None of the above	No
13	11	2	UN15		Interviewer: Provided clarification or probed						Yes
13	12	0	WS5E							None of the above	No
13	12	0	WS8AN							None of the above	No
13	12	0	WS8B							None of the above	No
13	14	0	WS5E							None of the above	No
13	14	0	WS8B							None of the above	No
13	14	0	WS8AN		Interviewer: Provided clarification or probed						Yes
13	14	2	UN14							None of the above	No
13	14	2	UN16							None of the above	No
13	14	2	UN15		Interviewer: Provided clarification or probed						Yes
13	15	0	WS5C		Interviewer: Provided clarification or probed						Yes
13	15	0	WS8AN	Interviewer: Modified the question	Interviewer: Provided clarification or probed		Respondent: Asked for clarification		Respondent: Expressed uncertainty		Yes
13	16	0	WS5E							None of the above	No
13	16	0	WS8AN	Interviewer: Modified the question	Interviewer: Provided clarification or probed				Respondent: Expressed uncertainty		Yes
13	16	2	UN15							None of the above	No
13	16	2	UN16							None of the above	No
13	16	2	UN14		Interviewer: Provided clarification or probed						Yes
13	17	0	WS5C							None of the above	No
13	17	0	WS8AN							None of the above	No
13	17	3	UN14							None of the above	No
13	17	3	UN16							None of the above	No
13	17	3	UN15				Respondent: Asked for clarification				Yes
13	19	0	WS5C							None of the above	No
13	19	0	WS8AN							None of the above	No
13	19	0	WS8B							None of the above	No
13	19	2	UN14							None of the above	No
13	19	2	UN15							None of the above	No
13	19	2	UN16							None of the above	No
13	20	0	WS5E							None of the above	No
13	20	0	WS8AN							None of the above	No
13	20	0	WS8B							None of the above	No
13	22	0	WS5E	Interviewer: Modified the question	Interviewer: Provided clarification or probed						Yes
13	22	0	WS8AN	Interviewer: Modified the question	Interviewer: Provided clarification or probed			Respondent: Gave an answer difficult to code			Yes
13	22	2	UN14							None of the above	No
13	22	2	UN15		Interviewer: Provided clarification or probed						Yes
13	22	2	UN16		Interviewer: Provided clarification or probed						Yes
13	23	0	WS5C							None of the above	No
13	23	0	WS8AN							None of the above	No
13	23	2	UN14		Interviewer: Provided clarification or probed			Respondent: Gave an answer difficult to code			Yes
13	23	2	UN15		Interviewer: Provided clarification or probed		Respondent: Asked for clarification	Respondent: Gave an answer difficult to code			Yes
13	23	2	UN16		Interviewer: Provided clarification or probed			Respondent: Gave an answer difficult to code			Yes
13	24	0	WS5E							None of the above	No
13	24	0	WS8AN							None of the above	No
13	25	0	WS5C		Interviewer: Provided clarification or probed						Yes
13	25	0	WS8AN		Interviewer: Provided clarification or probed						Yes
13	25	0	WS8B		Interviewer: Provided clarification or probed						Yes
13	25	2	UN14		Interviewer: Provided clarification or probed						Yes
13	25	2	UN15	Interviewer: Modified the question	Interviewer: Provided clarification or probed						Yes
13	25	2	UN16	Interviewer: Modified the question	Interviewer: Provided clarification or probed						Yes
13	28	0	WS8AN							None of the above	No
13	28	0	WS5E		Interviewer: Provided clarification or probed		Respondent: Asked for clarification				Yes
13	29	0	WS5C							None of the above	No
13	29	0	WS8AN							None of the above	No
13	29	0	WS8B							None of the above	No
13	29	2	UN14							None of the above	No
13	29	2	UN15		Interviewer: Provided clarification or probed						Yes
13	29	2	UN16		Interviewer: Provided clarification or probed						Yes
13	30	0	WS5E							None of the above	No
13	30	0	WS8AN							None of the above	No
13	30	2	UN14							None of the above	No
13	30	2	UN16							None of the above	No
13	30	2	UN15		Interviewer: Provided clarification or probed						Yes
14	1	0	WS5C							None of the above	No
14	1	0	WS8AN		Interviewer: Provided clarification or probed			Respondent: Gave an answer difficult to code	Respondent: Expressed uncertainty		Yes
14	1	2	UN16							None of the above	No
14	1	2	UN14				Respondent: Asked for clarification				Yes
14	1	2	UN15	Interviewer: Modified the question	Interviewer: Provided clarification or probed						Yes
14	3	0	WS8AN							None of the above	No
14	3	0	WS5C		Interviewer: Provided clarification or probed						Yes
14	3	2	UN14							None of the above	No
14	3	2	UN15	Interviewer: Modified the question	Interviewer: Provided clarification or probed						Yes
14	3	2	UN16		Interviewer: Provided clarification or probed						Yes
14	4	0	WS5E							None of the above	No
14	4	0	WS8AN		Interviewer: Provided clarification or probed						Yes
14	4	2	UN14							None of the above	No
14	4	2	UN16							None of the above	No
14	4	2	UN15		Interviewer: Provided clarification or probed						Yes
14	5	0	WS5C							None of the above	No
14	5	0	WS8AN		Interviewer: Provided clarification or probed			Respondent: Gave an answer difficult to code			Yes
14	5	1	UN14							None of the above	No
14	5	1	UN15								No
14	5	1	UN16		Interviewer: Provided clarification or probed						Yes
14	6	0	WS5E							None of the above	No
14	6	0	WS8AN							None of the above	No
14	6	2	UN14							None of the above	No
14	6	2	UN16							None of the above	No
14	6	2	UN15	Interviewer: Modified the question	Interviewer: Provided clarification or probed						Yes
14	9	0	WS5C							None of the above	No
14	9	0	WS8AN							None of the above	No
14	11	0	WS8AN							None of the above	No
14	11	0	WS5C		Interviewer: Provided clarification or probed						Yes
14	11	2	UN14							None of the above	No
14	11	2	UN15		Interviewer: Provided clarification or probed						Yes
14	11	2	UN16		Interviewer: Provided clarification or probed						Yes
14	13	0	WS5C							None of the above	No
14	13	0	WS8AN							None of the above	No
14	13	4	UN14							None of the above	No
14	13	4	UN16							None of the above	No
14	13	4	UN15	Interviewer: Modified the question	Interviewer: Provided clarification or probed						Yes
14	14	0	WS5E				Respondent: Asked for clarification		Respondent: Expressed uncertainty		Yes
14	14	0	WS8AN					Respondent: Gave an answer difficult to code			Yes
14	14	2	UN14							None of the above	No
14	14	2	UN15		Interviewer: Provided clarification or probed						Yes
14	14	2	UN16		Interviewer: Provided clarification or probed						Yes
14	15	0	WS5C		Interviewer: Provided clarification or probed						Yes
14	15	2	UN14							None of the above	No
14	15	2	UN16							None of the above	No
14	15	2	UN15	Interviewer: Modified the question	Interviewer: Provided clarification or probed						Yes
14	16	0	WS5E							None of the above	No
14	16	0	WS8AN							None of the above	No
14	18	0	WS5E							None of the above	No
14	18	0	WS8AN					Respondent: Gave an answer difficult to code			Yes
14	18	2	UN14							None of the above	No
14	18	2	UN16							None of the above	No
14	18	2	UN15		Interviewer: Provided clarification or probed						Yes
14	19	0	WS5C							None of the above	No
14	19	0	WS8AN		Interviewer: Provided clarification or probed						Yes
14	19	2	UN14							None of the above	No
14	19	2	UN16							None of the above	No
14	19	2	UN15	Interviewer: Modified the question	Interviewer: Provided clarification or probed						Yes
14	19	3	UN14							None of the above	No
14	19	3	UN16							None of the above	No
14	19	3	UN15		Interviewer: Provided clarification or probed						Yes
14	20	0	WS5E							None of the above	No
14	20	0	WS8AN							None of the above	No
14	21	0	WS5C							None of the above	No
14	21	0	WS8AN		Interviewer: Provided clarification or probed						Yes
14	21	2	UN14							None of the above	No
14	21	2	UN15								No
14	21	2	UN16							None of the above	No
14	22	0	WS5E							None of the above	No
14	22	2	UN14							None of the above	No
14	22	2	UN16							None of the above	No
14	22	2	UN15	Interviewer: Modified the question	Interviewer: Provided clarification or probed						Yes
14	24	0	WS5E							None of the above	No
14	24	1	UN14							None of the above	No
14	24	1	UN16							None of the above	No
14	24	1	UN15	Interviewer: Modified the question	Interviewer: Provided clarification or probed						Yes
14	25	0	WS8AN							None of the above	No
14	25	0	WS5C		Interviewer: Provided clarification or probed						Yes
14	25	2	UN14							None of the above	No
14	25	2	UN16							None of the above	No
14	25	2	UN15		Interviewer: Provided clarification or probed						Yes
14	26	0	WS5E							None of the above	No
14	26	0	WS8AN		Interviewer: Provided clarification or probed			Respondent: Gave an answer difficult to code	Respondent: Expressed uncertainty		Yes
14	27	0	WS8AN							None of the above	No
14	27	0	WS5C		Interviewer: Provided clarification or probed						Yes
14	27	2	UN14							None of the above	No
14	27	2	UN16							None of the above	No
14	27	2	UN15	Interviewer: Modified the question	Interviewer: Provided clarification or probed						Yes
14	28	0	WS5E							None of the above	No
14	28	0	WS8AN		Interviewer: Provided clarification or probed						Yes
14	28	3	UN14							None of the above	No
14	28	3	UN15								No
14	28	3	UN16							None of the above	No
14	30	0	WS5E							None of the above	No
14	30	0	WS8AN		Interviewer: Provided clarification or probed		Respondent: Asked for clarification	Respondent: Gave an answer difficult to code			Yes
14	30	1	UN14							None of the above	No
14	30	1	UN16							None of the above	No
14	30	1	UN15	Interviewer: Modified the question	Interviewer: Provided clarification or probed						Yes
15	1	0	WS5C							None of the above	No
15	1	0	WS8B							None of the above	No
15	1	0	WS8AN		Interviewer: Provided clarification or probed	Respondent: Asked for repeat	Respondent: Asked for clarification				Yes
15	1	1	UN14							None of the above	No
15	1	1	UN15							None of the above	No
15	1	1	UN16							None of the above	No
15	3	0	WS5C							None of the above	No
15	3	0	WS8AN							None of the above	No
15	3	0	WS8B							None of the above	No
15	4	0	WS5E							None of the above	No
15	4	0	WS8AN							None of the above	No
15	4	1	UN14							None of the above	No
15	4	1	UN15							None of the above	No
15	4	1	UN16							None of the above	No
15	5	0	WS8AN							None of the above	No
15	5	0	WS5C		Interviewer: Provided clarification or probed			Respondent: Gave an answer difficult to code			Yes
15	5	2	UN14							None of the above	No
15	5	2	UN15		Interviewer: Provided clarification or probed						Yes
15	5	2	UN16		Interviewer: Provided clarification or probed			Respondent: Gave an answer difficult to code	Respondent: Expressed uncertainty		Yes
15	6	0	WS5E							None of the above	No
15	6	0	WS8AN							None of the above	No
15	6	0	WS8B	Interviewer: Modified the question	Interviewer: Provided clarification or probed						Yes
15	8	0	WS5E							None of the above	No
15	8	0	WS8AN							None of the above	No
15	8	0	WS8B							None of the above	No
15	9	0	WS5C							None of the above	No
15	9	0	WS8AN							None of the above	No
15	9	2	UN14		Interviewer: Provided clarification or probed						Yes
15	9	2	UN15		Interviewer: Provided clarification or probed		Respondent: Asked for clarification				Yes
15	9	2	UN16		Interviewer: Provided clarification or probed						Yes
15	10	0	WS5E							None of the above	No
15	10	0	WS8AN							None of the above	No
15	11	0	WS5C							None of the above	No
15	11	0	WS8AN							None of the above	No
15	11	4	UN14							None of the above	No
15	11	4	UN15							None of the above	No
15	11	4	UN16							None of the above	No
15	11	7	UN14							None of the above	No
15	11	7	UN15							None of the above	No
15	11	7	UN16							None of the above	No
15	11	15	UN14							None of the above	No
15	11	15	UN15							None of the above	No
15	11	15	UN16							None of the above	No
15	12	0	WS5E							None of the above	No
15	12	4	UN14							None of the above	No
15	12	4	UN15							None of the above	No
15	12	4	UN16							None of the above	No
15	13	0	WS5C							None of the above	No
15	13	0	WS8AN							None of the above	No
15	13	0	WS8B							None of the above	No
15	13	2	UN14							None of the above	No
15	13	2	UN15							None of the above	No
15	13	2	UN16							None of the above	No
15	14	0	WS5E							None of the above	No
15	14	0	WS8AN							None of the above	No
15	14	0	WS8B							None of the above	No
15	15	0	WS5C							None of the above	No
15	15	0	WS8AN							None of the above	No
15	15	0	WS8B							None of the above	No
15	15	2	UN14							None of the above	No
15	15	2	UN15							None of the above	No
15	15	2	UN16		Interviewer: Provided clarification or probed						Yes
15	16	0	WS5E							None of the above	No
15	16	0	WS8AN							None of the above	No
15	17	0	WS5C							None of the above	No
15	17	0	WS8AN							None of the above	No
15	17	0	WS8B							None of the above	No
15	17	1	UN14							None of the above	No
15	17	1	UN15							None of the above	No
15	17	1	UN16							None of the above	No
15	18	0	WS5E							None of the above	No
15	18	0	WS8AN							None of the above	No
15	18	2	UN15							None of the above	No
15	18	2	UN16							None of the above	No
15	18	2	UN14	Interviewer: Modified the question	Interviewer: Provided clarification or probed			Respondent: Gave an answer difficult to code			Yes
15	18	3	UN16							None of the above	No
15	18	3	UN14		Interviewer: Provided clarification or probed						Yes
15	18	3	UN15		Interviewer: Provided clarification or probed						Yes
15	18	4	UN14							None of the above	No
15	18	4	UN15							None of the above	No
15	18	4	UN16							None of the above	No
15	19	0	WS5C							None of the above	No
15	19	0	WS8AN							None of the above	No
15	19	2	UN14							None of the above	No
15	19	2	UN15							None of the above	No
15	19	2	UN16							None of the above	No
15	20	0	WS5E							None of the above	No
15	22	0	WS5E							None of the above	No
15	22	0	WS8B							None of the above	No
15	22	0	WS8AN					Respondent: Gave an answer difficult to code			Yes
15	23	0	WS5C							None of the above	No
15	23	0	WS8AN							None of the above	No
15	25	0	WS5C							None of the above	No
15	25	0	WS8AN							None of the above	No
15	25	1	UN14							None of the above	No
15	25	1	UN15		Interviewer: Provided clarification or probed						Yes
15	25	1	UN16		Interviewer: Provided clarification or probed		Respondent: Asked for clarification	Respondent: Gave an answer difficult to code	Respondent: Expressed uncertainty		Yes
15	25	3	UN14							None of the above	No
15	25	3	UN15	Interviewer: Modified the question	Interviewer: Provided clarification or probed						Yes
15	25	3	UN16		Interviewer: Provided clarification or probed		Respondent: Asked for clarification	Respondent: Gave an answer difficult to code			Yes
15	26	0	WS5E							None of the above	No
15	26	0	WS8AN							None of the above	No
15	26	3	UN14							None of the above	No
15	26	3	UN15		Interviewer: Provided clarification or probed						Yes
15	26	3	UN16		Interviewer: Provided clarification or probed			Respondent: Gave an answer difficult to code	Respondent: Expressed uncertainty		Yes
15	26	5	UN14							None of the above	No
15	26	5	UN15	Interviewer: Modified the question	Interviewer: Provided clarification or probed						Yes
15	26	5	UN16		Interviewer: Provided clarification or probed			Respondent: Gave an answer difficult to code			Yes
15	27	0	WS8B							None of the above	No
15	27	0	WS5C	Interviewer: Modified the question	Interviewer: Provided clarification or probed			Respondent: Gave an answer difficult to code			Yes
15	27	0	WS8AN					Respondent: Gave an answer difficult to code			Yes
15	28	0	WS5E							None of the above	No
15	28	0	WS8AN							None of the above	No
15	28	0	WS8B							None of the above	No
15	28	2	UN14							None of the above	No
15	28	2	UN16							None of the above	No
15	28	2	UN15		Interviewer: Provided clarification or probed						Yes
15	29	0	WS5C							None of the above	No
15	29	0	WS8AN							None of the above	No
15	29	2	UN14							None of the above	No
15	29	2	UN15							None of the above	No
15	29	2	UN16							None of the above	No
15	30	0	WS5E							None of the above	No
15	30	0	WS8AN							None of the above	No
15	30	0	WS8B	Interviewer: Modified the question	Interviewer: Provided clarification or probed						Yes
16	4	0	WS5E							None of the above	No
16	4	0	WS8AN							None of the above	No
16	4	0	WS8B							None of the above	No
16	10	0	WS5E							None of the above	No
16	10	0	WS8AN							None of the above	No
16	15	0	WS5C							None of the above	No
16	15	0	WS8AN							None of the above	No
16	16	0	WS5E							None of the above	No
16	16	0	WS8AN							None of the above	No
16	16	0	WS8B							None of the above	No
16	16	1	UN14							None of the above	No
16	16	1	UN15								No
16	16	1	UN16					Respondent: Gave an answer difficult to code	Respondent: Expressed uncertainty		Yes
16	18	0	WS5E							None of the above	No
16	18	0	WS8AN							None of the above	No
16	18	0	WS8B							None of the above	No
16	21	0	WS8AN							None of the above	No
16	21	0	WS8B							None of the above	No
16	21	0	WS5C				Respondent: Asked for clarification				Yes
16	22	0	WS5E							None of the above	No
16	22	0	WS8AN		Interviewer: Provided clarification or probed			Respondent: Gave an answer difficult to code			Yes
16	22	2	UN14	Interviewer: Modified the question	Interviewer: Provided clarification or probed						Yes
16	22	2	UN15		Interviewer: Provided clarification or probed		Respondent: Asked for clarification	Respondent: Gave an answer difficult to code			Yes
16	22	2	UN16		Interviewer: Provided clarification or probed						Yes
16	24	0	WS5E							None of the above	No
16	24	0	WS8AN							None of the above	No
16	24	0	WS8B							None of the above	No
16	25	0	WS5C		Interviewer: Provided clarification or probed						Yes
16	25	0	WS8AN		Interviewer: Provided clarification or probed	Respondent: Asked for repeat	Respondent: Asked for clarification				Yes
16	25	0	WS8B		Interviewer: Provided clarification or probed						Yes
16	28	0	WS5E							None of the above	No
16	28	0	WS8AN							None of the above	No
16	29	0	WS5C							None of the above	No
16	29	0	WS8AN							None of the above	No
17	1	0	WS5C							None of the above	No
17	1	0	WS8AN							None of the above	No
17	1	0	WS8B							None of the above	No
17	3	0	WS8AN							None of the above	No
17	3	0	WS5C				Respondent: Asked for clarification				Yes
17	3	0	WS8B		Interviewer: Provided clarification or probed						Yes
17	5	0	WS5C							None of the above	No
17	5	0	WS8AN							None of the above	No
17	7	0	WS5C							None of the above	No
17	7	0	WS8AN					Respondent: Gave an answer difficult to code			Yes
17	9	0	WS5C							None of the above	No
17	9	0	WS8AN							None of the above	No
17	10	0	WS5E							None of the above	No
17	10	0	WS8AN						Respondent: Expressed uncertainty		Yes
17	11	0	WS8AN							None of the above	No
17	11	0	WS8B							None of the above	No
17	11	0	WS5C		Interviewer: Provided clarification or probed	Respondent: Asked for repeat	Respondent: Asked for clarification				Yes
17	12	0	WS5E							None of the above	No
17	12	0	WS8AN							None of the above	No
17	12	0	WS8B							None of the above	No
17	12	3	UN14							None of the above	No
17	12	3	UN16							None of the above	No
17	12	3	UN15	Interviewer: Modified the question	Interviewer: Provided clarification or probed						Yes
17	13	0	WS5C							None of the above	No
17	13	0	WS8AN					Respondent: Gave an answer difficult to code			Yes
17	14	0	WS5E							None of the above	No
17	14	0	WS8AN							None of the above	No
17	14	0	WS8B		Interviewer: Provided clarification or probed	Respondent: Asked for repeat					Yes
17	15	0	WS8B							None of the above	No
17	15	0	WS5C		Interviewer: Provided clarification or probed						Yes
17	15	0	WS8AN					Respondent: Gave an answer difficult to code			Yes
17	16	0	WS5E							None of the above	No
17	16	0	WS8AN							None of the above	No
17	16	0	WS8B							None of the above	No
17	17	0	WS8AN							None of the above	No
17	17	0	WS5C		Interviewer: Provided clarification or probed						Yes
17	21	0	WS5C							None of the above	No
17	21	0	WS8AN							None of the above	No
17	21	3	UN14							None of the above	No
17	21	3	UN15								No
17	21	3	UN16		Interviewer: Provided clarification or probed	Respondent: Asked for repeat	Respondent: Asked for clarification	Respondent: Gave an answer difficult to code	Respondent: Expressed uncertainty		Yes
17	22	0	WS5E							None of the above	No
17	22	0	WS8B							None of the above	No
17	22	0	WS8AN					Respondent: Gave an answer difficult to code	Respondent: Expressed uncertainty		Yes
17	23	0	WS5C							None of the above	No
17	23	0	WS8AN							None of the above	No
17	24	0	WS5E							None of the above	No
17	24	0	WS8AN							None of the above	No
17	25	0	WS5C							None of the above	No
17	25	0	WS8AN					Respondent: Gave an answer difficult to code			Yes
17	26	0	WS5E							None of the above	No
17	26	0	WS8AN							None of the above	No
17	26	0	WS8B		Interviewer: Provided clarification or probed			Respondent: Gave an answer difficult to code	Respondent: Expressed uncertainty		Yes
17	26	2	UN14							None of the above	No
17	26	2	UN16							None of the above	No
17	26	2	UN15	Interviewer: Modified the question	Interviewer: Provided clarification or probed						Yes
17	26	3	UN14							None of the above	No
17	26	3	UN16							None of the above	No
17	26	3	UN15		Interviewer: Provided clarification or probed						Yes
17	27	0	WS8B							None of the above	No
17	27	0	WS5C		Interviewer: Provided clarification or probed						Yes
17	27	0	WS8AN					Respondent: Gave an answer difficult to code			Yes
17	28	0	WS5E							None of the above	No
17	28	0	WS8B							None of the above	No
17	28	0	WS8AN					Respondent: Gave an answer difficult to code			Yes
17	29	0	WS5C							None of the above	No
17	29	0	WS8B							None of the above	No
17	29	0	WS8AN					Respondent: Gave an answer difficult to code			Yes
17	30	0	WS5E							None of the above	No
17	30	0	WS8AN							None of the above	No
18	1	0	WS5C							None of the above	No
18	1	0	WS8AN							None of the above	No
18	1	1	UN14							None of the above	No
18	1	1	UN15		Interviewer: Provided clarification or probed						Yes
18	2	0	WS5E							None of the above	No
18	2	0	WS8AN							None of the above	No
18	2	0	WS8B							None of the above	No
18	3	0	WS5C		Interviewer: Provided clarification or probed						Yes
18	3	1	UN14							None of the above	No
18	3	1	UN15		Interviewer: Provided clarification or probed						Yes
18	3	1	UN16		Interviewer: Provided clarification or probed		Respondent: Asked for clarification	Respondent: Gave an answer difficult to code	Respondent: Expressed uncertainty		Yes
18	5	0	WS8AN							None of the above	No
18	5	0	WS8B							None of the above	No
18	5	0	WS5C		Interviewer: Provided clarification or probed						Yes
18	5	2	UN14							None of the above	No
18	5	2	UN16							None of the above	No
18	5	2	UN15		Interviewer: Provided clarification or probed						Yes
18	6	0	WS5E							None of the above	No
18	6	0	WS8AN							None of the above	No
18	7	0	WS5C							None of the above	No
18	7	0	WS8AN							None of the above	No
18	7	2	UN14							None of the above	No
18	7	2	UN15		Interviewer: Provided clarification or probed						Yes
18	7	2	UN16		Interviewer: Provided clarification or probed		Respondent: Asked for clarification	Respondent: Gave an answer difficult to code	Respondent: Expressed uncertainty		Yes
18	8	0	WS5E							None of the above	No
18	8	0	WS8AN							None of the above	No
18	8	2	UN14							None of the above	No
18	8	2	UN15								No
18	8	2	UN16							None of the above	No
18	9	0	WS5C							None of the above	No
18	9	0	WS8AN							None of the above	No
18	10	0	WS5E							None of the above	No
18	10	0	WS8AN							None of the above	No
18	10	0	WS8B		Interviewer: Provided clarification or probed			Respondent: Gave an answer difficult to code	Respondent: Expressed uncertainty		Yes
18	10	2	UN14							None of the above	No
18	10	2	UN15								No
18	10	2	UN16		Interviewer: Provided clarification or probed		Respondent: Asked for clarification	Respondent: Gave an answer difficult to code	Respondent: Expressed uncertainty		Yes
18	11	0	WS5C							None of the above	No
18	11	0	WS8AN							None of the above	No
18	12	0	WS5E							None of the above	No
18	12	0	WS8AN							None of the above	No
18	12	2	UN14							None of the above	No
18	12	2	UN15		Interviewer: Provided clarification or probed						Yes
18	12	2	UN16		Interviewer: Provided clarification or probed				Respondent: Expressed uncertainty		Yes
18	14	0	WS5E							None of the above	No
18	14	0	WS8AN							None of the above	No
18	14	0	WS8B		Interviewer: Provided clarification or probed						Yes
18	16	0	WS5E							None of the above	No
18	16	0	WS8AN							None of the above	No
18	16	0	WS8B							None of the above	No
18	18	0	WS5E							None of the above	No
18	18	0	WS8AN							None of the above	No
18	18	0	WS8B							None of the above	No
18	20	0	WS5E							None of the above	No
18	20	0	WS8AN							None of the above	No
18	20	0	WS8B							None of the above	No
18	22	0	WS5E							None of the above	No
18	22	0	WS8AN							None of the above	No
18	24	0	WS5E							None of the above	No
18	24	0	WS8AN							None of the above	No
18	25	0	WS8AN							None of the above	No
18	25	0	WS5C		Interviewer: Provided clarification or probed	Respondent: Asked for repeat	Respondent: Asked for clarification				Yes
18	26	0	WS5E							None of the above	No
18	26	0	WS8AN							None of the above	No
18	26	0	WS8B							None of the above	No
18	27	0	WS5C							None of the above	No
18	27	0	WS8AN							None of the above	No
18	27	0	WS8B		Interviewer: Provided clarification or probed			Respondent: Gave an answer difficult to code			Yes
18	28	0	WS5E							None of the above	No
18	28	0	WS8AN							None of the above	No
18	29	0	WS5C							None of the above	No
18	29	0	WS8AN							None of the above	No
18	30	0	WS5E							None of the above	No
18	30	0	WS8AN							None of the above	No
19	1	0	WS5C							None of the above	No
19	1	0	WS8AN							None of the above	No
19	1	2	UN14							None of the above	No
19	1	2	UN15							None of the above	No
19	2	0	WS8AN							None of the above	No
19	2	0	WS5E		Interviewer: Provided clarification or probed						Yes
19	3	0	WS5C							None of the above	No
19	3	0	WS8B							None of the above	No
19	3	0	WS8AN		Interviewer: Provided clarification or probed		Respondent: Asked for clarification				Yes
19	3	2	UN14							None of the above	No
19	3	2	UN15							None of the above	No
19	3	2	UN16							None of the above	No
19	4	0	WS5E							None of the above	No
19	4	0	WS8AN							None of the above	No
19	4	1	UN14							None of the above	No
19	4	1	UN15								No
19	4	3	UN14							None of the above	No
19	4	3	UN15							None of the above	No
19	4	3	UN16							None of the above	No
19	6	0	WS5E							None of the above	No
19	6	0	WS8AN							None of the above	No
19	6	3	UN14							None of the above	No
19	6	3	UN15							None of the above	No
19	6	3	UN16							None of the above	No
19	7	0	WS5C		Interviewer: Provided clarification or probed						Yes
19	7	0	WS8AN		Interviewer: Provided clarification or probed		Respondent: Asked for clarification	Respondent: Gave an answer difficult to code			Yes
19	8	0	WS5E							None of the above	No
19	8	0	WS8AN							None of the above	No
19	8	2	UN14							None of the above	No
19	8	2	UN15		Interviewer: Provided clarification or probed						Yes
19	8	2	UN16		Interviewer: Provided clarification or probed		Respondent: Asked for clarification	Respondent: Gave an answer difficult to code			Yes
19	8	3	UN14							None of the above	No
19	8	3	UN16							None of the above	No
19	8	3	UN15		Interviewer: Provided clarification or probed						Yes
19	9	0	WS5C							None of the above	No
19	9	0	WS8AN							None of the above	No
19	9	2	UN14							None of the above	No
19	9	2	UN15							None of the above	No
19	9	2	UN16							None of the above	No
19	9	3	UN14							None of the above	No
19	9	3	UN15							None of the above	No
19	9	3	UN16							None of the above	No
19	10	0	WS5E							None of the above	No
19	10	0	WS8AN							None of the above	No
19	10	3	UN14	Interviewer: Modified the question	Interviewer: Provided clarification or probed						Yes
19	10	3	UN15		Interviewer: Provided clarification or probed						Yes
19	10	3	UN16		Interviewer: Provided clarification or probed						Yes
19	10	4	UN16							None of the above	No
19	10	4	UN14	Interviewer: Modified the question	Interviewer: Provided clarification or probed						Yes
19	10	4	UN15		Interviewer: Provided clarification or probed						Yes
19	11	0	WS5C							None of the above	No
19	11	0	WS8AN							None of the above	No
19	11	2	UN14							None of the above	No
19	11	2	UN15							None of the above	No
19	11	2	UN16		Interviewer: Provided clarification or probed						Yes
19	15	0	WS5C							None of the above	No
19	15	0	WS8AN							None of the above	No
19	16	0	WS5E							None of the above	No
19	16	0	WS8AN							None of the above	No
19	16	0	WS8B							None of the above	No
19	16	2	UN14							None of the above	No
19	16	2	UN15							None of the above	No
19	16	2	UN16		Interviewer: Provided clarification or probed						Yes
19	17	0	WS5C							None of the above	No
19	17	0	WS8AN							None of the above	No
19	18	0	WS5E							None of the above	No
19	18	0	WS8AN							None of the above	No
19	21	0	WS5C		Interviewer: Provided clarification or probed						Yes
19	21	0	WS8AN		Interviewer: Provided clarification or probed						Yes
19	21	3	UN14							None of the above	No
19	21	3	UN16							None of the above	No
19	21	3	UN15	Interviewer: Modified the question	Interviewer: Provided clarification or probed						Yes
19	24	0	WS5E							None of the above	No
19	24	0	WS8AN							None of the above	No
19	24	1	UN14							None of the above	No
19	24	1	UN15							None of the above	No
19	24	1	UN16							None of the above	No
19	25	0	WS5C							None of the above	No
19	25	0	WS8AN							None of the above	No
19	25	3	UN16							None of the above	No
19	25	3	UN14		Interviewer: Provided clarification or probed						Yes
19	25	3	UN15		Interviewer: Provided clarification or probed						Yes
19	26	0	WS5E							None of the above	No
19	26	0	WS8AN							None of the above	No
19	26	2	UN14							None of the above	No
19	26	2	UN15							None of the above	No
19	26	2	UN16							None of the above	No
19	27	0	WS5C							None of the above	No
19	27	0	WS8AN		Interviewer: Provided clarification or probed		Respondent: Asked for clarification				Yes
19	28	0	WS5E							None of the above	No
19	28	0	WS8AN							None of the above	No
19	30	0	WS5E							None of the above	No
19	30	0	WS8AN							None of the above	No
19	30	0	WS8B							None of the above	No
20	1	0	WS5C							None of the above	No
20	1	0	WS8AN	Interviewer: Modified the question	Interviewer: Provided clarification or probed						Yes
20	2	0	WS5E							None of the above	No
20	2	0	WS8AN	Interviewer: Modified the question			Respondent: Asked for clarification	Respondent: Gave an answer difficult to code			Yes
20	3	0	WS5C							None of the above	No
20	3	0	WS8AN							None of the above	No
20	4	0	WS5E							None of the above	No
20	4	0	WS8AN							None of the above	No
20	6	0	WS5E		Interviewer: Provided clarification or probed						Yes
20	6	0	WS8AN	Interviewer: Modified the question	Interviewer: Provided clarification or probed						Yes
20	7	0	WS5C							None of the above	No
20	7	0	WS8AN							None of the above	No
20	7	0	WS8B							None of the above	No
20	8	0	WS5E							None of the above	No
20	8	0	WS8AN		Interviewer: Provided clarification or probed						Yes
20	9	0	WS5C							None of the above	No
20	9	0	WS8AN							None of the above	No
20	10	0	WS8B							None of the above	No
20	10	0	WS5E	Interviewer: Modified the question							Yes
20	10	0	WS8AN	Interviewer: Modified the question	Interviewer: Provided clarification or probed		Respondent: Asked for clarification				Yes
20	11	0	WS5C							None of the above	No
20	11	0	WS8AN							None of the above	No
20	12	0	WS8B							None of the above	No
20	12	0	WS5E		Interviewer: Provided clarification or probed						Yes
20	12	0	WS8AN		Interviewer: Provided clarification or probed		Respondent: Asked for clarification				Yes
20	13	0	WS5C							None of the above	No
20	13	0	WS8AN		Interviewer: Provided clarification or probed		Respondent: Asked for clarification	Respondent: Gave an answer difficult to code	Respondent: Expressed uncertainty		Yes
20	13	0	WS8B		Interviewer: Provided clarification or probed						Yes
20	14	0	WS5E							None of the above	No
20	14	0	WS8AN		Interviewer: Provided clarification or probed		Respondent: Asked for clarification	Respondent: Gave an answer difficult to code	Respondent: Expressed uncertainty		Yes
20	14	0	WS8B		Interviewer: Provided clarification or probed						Yes
20	15	0	WS5C		Interviewer: Provided clarification or probed		Respondent: Asked for clarification				Yes
20	15	0	WS8AN		Interviewer: Provided clarification or probed		Respondent: Asked for clarification				Yes
20	15	0	WS8B		Interviewer: Provided clarification or probed		Respondent: Asked for clarification				Yes
20	16	0	WS8B							None of the above	No
20	16	0	WS5E		Interviewer: Provided clarification or probed						Yes
20	16	0	WS8AN		Interviewer: Provided clarification or probed		Respondent: Asked for clarification				Yes
20	17	0	WS5C							None of the above	No
20	17	0	WS8AN		Interviewer: Provided clarification or probed			Respondent: Gave an answer difficult to code	Respondent: Expressed uncertainty		Yes
20	17	0	WS8B					Respondent: Gave an answer difficult to code			Yes
20	17	2	UN14				Respondent: Asked for clarification	Respondent: Gave an answer difficult to code	Respondent: Expressed uncertainty		Yes
20	17	2	UN15		Interviewer: Provided clarification or probed		Respondent: Asked for clarification				Yes
20	17	2	UN16		Interviewer: Provided clarification or probed						Yes
20	18	0	WS5E							None of the above	No
20	19	0	WS5C	Interviewer: Modified the question	Interviewer: Provided clarification or probed						Yes
20	21	0	WS5C							None of the above	No
20	21	0	WS8AN		Interviewer: Provided clarification or probed			Respondent: Gave an answer difficult to code	Respondent: Expressed uncertainty		Yes
20	21	0	WS8B	Interviewer: Modified the question	Interviewer: Provided clarification or probed						Yes
20	21	2	UN14	Interviewer: Modified the question	Interviewer: Provided clarification or probed						Yes
20	21	2	UN15	Interviewer: Modified the question	Interviewer: Provided clarification or probed		Respondent: Asked for clarification				Yes
20	21	2	UN16		Interviewer: Provided clarification or probed						Yes
20	22	0	WS5E							None of the above	No
20	22	0	WS8AN		Interviewer: Provided clarification or probed			Respondent: Gave an answer difficult to code			Yes
20	23	0	WS5C		Interviewer: Provided clarification or probed		Respondent: Asked for clarification				Yes
20	23	0	WS8AN	Interviewer: Modified the question	Interviewer: Provided clarification or probed		Respondent: Asked for clarification				Yes
20	23	0	WS8B		Interviewer: Provided clarification or probed		Respondent: Asked for clarification				Yes
20	24	0	WS5E							None of the above	No
20	24	0	WS8AN		Interviewer: Provided clarification or probed						Yes
20	25	0	WS5C		Interviewer: Provided clarification or probed		Respondent: Asked for clarification				Yes
20	25	0	WS8AN	Interviewer: Modified the question	Interviewer: Provided clarification or probed		Respondent: Asked for clarification	Respondent: Gave an answer difficult to code			Yes
20	25	0	WS8B		Interviewer: Provided clarification or probed		Respondent: Asked for clarification				Yes
20	26	0	WS5E		Interviewer: Provided clarification or probed		Respondent: Asked for clarification				Yes
20	26	0	WS8AN		Interviewer: Provided clarification or probed		Respondent: Asked for clarification				Yes
20	26	0	WS8B	Interviewer: Modified the question	Interviewer: Provided clarification or probed		Respondent: Asked for clarification				Yes
20	27	0	WS5C		Interviewer: Provided clarification or probed		Respondent: Asked for clarification				Yes
20	27	0	WS8AN		Interviewer: Provided clarification or probed		Respondent: Asked for clarification				Yes
20	27	0	WS8B		Interviewer: Provided clarification or probed		Respondent: Asked for clarification				Yes
20	28	0	WS5E							None of the above	No
20	28	0	WS8AN							None of the above	No
20	28	0	WS8B							None of the above	No
20	29	0	WS5C							None of the above	No
20	30	0	WS5E							None of the above	No
20	30	2	UN15							None of the above	No
20	30	2	UN16							None of the above	No
20	30	2	UN14	Interviewer: Modified the question			Respondent: Asked for clarification				Yes
